# Supplementary material for: Metagenomic Study Reveals Phage–Bacterial Interactome Dynamics in Gut and Oral Microbiota in Pancreatic Diseases
Source: Int J Mol Sci. 2024 Oct 12;25(20):10988. doi: 10.3390/ijms252010988 (PMC11507633; doi:10.3390/ijms252010988)
Supplement: Supplementary file 1 [file ijms-25-10988-s001.zip]

Archive with 4 entries (4 files):
- S1Fig.tiff
- S2Fig.tiff
- S3Fig.tiff
- STables.xlsx
