# Supplementary material for: Metagenomic Study Reveals Phage–Bacterial Interactome Dynamics in Gut and Oral Microbiota in Pancreatic Diseases
Source: Int J Mol Sci. 2024 Oct 12;25(20):10988. doi: 10.3390/ijms252010988 (PMC11507633; doi:10.3390/ijms252010988)
Supplement: Supplementary file 1 [file ijms-25-10988-s001.zip › STables.xlsx]

## Sheet: S1 Table
S1 Table. ALDEx2 differential abundance analysis between the oral and the gut microbiota of healthy individuals (HC)
species	we.ep	we.eBH	effect	overlap
Actinomyces pacaensis	1.31822e-09	2.13878e-09	4.3387	6.45018e-05
Alistipes finegoldii	6.24661e-13	1.88417e-12	-6.38744	6.45018e-05
Alistipes onderdonkii	1.38347e-12	4.14944e-12	-5.35964	6.45018e-05
Alistipes senegalensis	1.43695e-12	4.26289e-12	-6.19969	6.45018e-05
Bacteroides caccae	1.98737e-12	5.89836e-12	-6.15226	6.45018e-05
Bacteroides faecis	5.55057e-12	1.62158e-11	-5.22819	6.45018e-05
Bacteroides fragilis	1.98592e-13	6.40845e-13	-6.95676	6.45018e-05
Bacteroides ovatus	5.18868e-13	1.5916e-12	-6.03433	6.45018e-05
Bacteroides thetaiotaomicron	1.09612e-12	3.25548e-12	-6.53377	6.45018e-05
Bacteroides uniformis	9.42629e-13	2.87815e-12	-6.54481	6.45018e-05
Bacteroides xylanisolvens	7.30438e-13	2.29263e-12	-5.90722	6.45018e-05
Blautia sp. SC05B48	6.40476e-13	1.91535e-12	-8.28977	6.45018e-05
Campylobacter concisus	9.43699e-09	1.48021e-08	3.43306	6.45018e-05
Candidatus Nanosynbacter sp. HMT-352	4.27293e-11	1.03087e-10	5.07577	6.45018e-05
Capnocytophaga gingivalis	4.47452e-10	8.12042e-10	4.00466	6.45018e-05
Clostridioides difficile	3.45475e-12	1.00438e-11	-7.79059	6.45018e-05
Clostridium sp. M62/1	8.29446e-14	2.68286e-13	-8.06192	6.45018e-05
Coprococcus catus	1.22442e-12	3.58869e-12	-8.50775	6.45018e-05
Coprococcus comes	1.44792e-12	4.24906e-12	-7.70702	6.45018e-05
Dysosmobacter sp. Marseille-Q4140	1.14089e-13	3.60753e-13	-7.84688	6.45018e-05
Dysosmobacter welbionis	4.4335e-13	1.31972e-12	-7.81002	6.45018e-05
Enterocloster bolteae	2.12663e-12	6.26609e-12	-6.14871	6.45018e-05
Faecalibacterium prausnitzii	3.66172e-13	1.09791e-12	-7.47864	6.45018e-05
Flavonifractor plautii	2.50519e-13	7.64776e-13	-7.94373	6.45018e-05
Flintibacter sp. KGMB00164	9.19136e-13	2.7155e-12	-7.60585	6.45018e-05
Fusobacterium nucleatum	5.74271e-09	9.1453e-09	3.51755	6.45018e-05
Fusobacterium pseudoperiodonticum	1.58255e-09	2.61326e-09	3.53742	6.45018e-05
Gemella haemolysans	3.02483e-09	4.78014e-09	4.07648	6.45018e-05
Gemella morbillorum	3.301e-09	5.25641e-09	4.03115	6.45018e-05
Gemella sanguinis	2.19816e-09	3.486e-09	4.20239	6.45018e-05
Granulicatella adiacens	4.04786e-10	7.14396e-10	4.74487	6.45018e-05
Haemophilus parainfluenzae	1.05311e-10	1.99902e-10	5.11108	6.45018e-05
Lachnoanaerobaculum umeaense	1.07641e-08	1.67698e-08	3.64619	6.45018e-05
Lachnospira eligens	1.26711e-12	3.73256e-12	-7.12448	6.45018e-05
Leptotrichia sp. oral taxon 212	4.26191e-10	7.41348e-10	4.22277	6.45018e-05
Leptotrichia wadei	6.24523e-09	9.88985e-09	3.27564	6.45018e-05
Mogibacterium diversum	7.64795e-08	1.17114e-07	3.78453	6.45018e-05
Neisseria elongata	3.77117e-09	6.0555e-09	3.69737	6.45018e-05
Neisseria flavescens	2.06073e-09	3.36697e-09	3.35996	6.45018e-05
Neisseria mucosa	1.35327e-08	2.07407e-08	4.41008	6.45018e-05
Neisseria sicca	6.38241e-09	9.94711e-09	3.59943	6.45018e-05
Neisseria subflava	2.46015e-09	3.92095e-09	3.47942	6.45018e-05
Parabacteroides distasonis	4.53747e-12	1.32303e-11	-6.50045	6.45018e-05
Parvimonas micra	1.63696e-09	2.70582e-09	4.10376	6.45018e-05
Phocaeicola dorei	9.45595e-13	2.83234e-12	-6.76135	6.45018e-05
Phocaeicola vulgatus	4.78914e-13	1.47572e-12	-7.15691	6.45018e-05
Porphyromonas sp. oral taxon 275	5.93115e-09	9.37931e-09	3.51569	6.45018e-05
Prevotella intermedia	2.50626e-08	3.86746e-08	3.09277	6.45018e-05
Prevotella melaninogenica	2.16763e-09	3.46088e-09	3.85186	6.45018e-05
Prevotella nigrescens	1.41978e-08	2.2129e-08	3.45281	6.45018e-05
Pusillibacter faecalis	1.73178e-12	5.05297e-12	-8.41701	6.45018e-05
Roseburia hominis	4.06272e-14	1.40983e-13	-8.28434	6.45018e-05
Rothia aeria	5.65462e-09	8.81323e-09	3.7644	6.45018e-05
Rothia mucilaginosa	9.36892e-11	1.67998e-10	6.14305	6.45018e-05
Ruthenibacterium lactatiformans	4.3417e-13	1.31014e-12	-6.97021	6.45018e-05
Schaalia meyeri	1.35009e-08	2.11225e-08	3.40963	6.45018e-05
Schaalia odontolytica	2.5279e-10	4.49292e-10	5.36747	6.45018e-05
Simiaoa sunii	4.26078e-13	1.30586e-12	-6.77372	6.45018e-05
Streptococcus australis	1.71582e-09	2.76423e-09	4.71921	6.45018e-05
Streptococcus gordonii	2.8671e-09	4.58827e-09	3.8728	6.45018e-05
Streptococcus gwangjuense	2.38868e-09	3.87531e-09	3.62038	6.45018e-05
Streptococcus ilei	2.36003e-08	3.63937e-08	3.65372	6.45018e-05
Streptococcus infantis	1.39639e-09	2.33251e-09	4.33181	6.45018e-05
Streptococcus mitis	2.07132e-10	3.78517e-10	4.84412	6.45018e-05
Streptococcus oralis	1.80065e-10	3.37468e-10	5.18952	6.45018e-05
Streptococcus pneumoniae	3.98186e-10	7.13019e-10	4.38652	6.45018e-05
Streptococcus rubneri	2.27337e-08	3.50164e-08	3.79949	6.45018e-05
Streptococcus salivarius	1.56219e-08	2.42174e-08	3.30756	6.45018e-05
Streptococcus sanguinis	1.70898e-09	2.81321e-09	3.73394	6.45018e-05
Streptococcus sp. 116-D4	4.36716e-09	6.98422e-09	4.09312	6.45018e-05
Streptococcus sp. 1643	1.25011e-08	1.9426e-08	3.66882	6.45018e-05
Streptococcus sp. A12	3.15393e-09	5.10086e-09	3.89068	6.45018e-05
Streptococcus sp. HSISM1	3.22524e-08	4.9768e-08	3.38791	6.45018e-05
Streptococcus sp. Marseille-Q3533	3.90048e-10	6.73609e-10	5.11119	6.45018e-05
Streptococcus sp. NPS 308	9.9101e-09	1.53401e-08	3.85186	6.45018e-05
Streptococcus sp. oral taxon 061	1.95697e-09	3.0676e-09	4.73835	6.45018e-05
Streptococcus sp. oral taxon 431	8.50955e-10	1.39119e-09	4.89133	6.45018e-05
Tannerella serpentiformis	1.04341e-08	1.61624e-08	3.68654	6.45018e-05
Veillonella atypica	1.7609e-09	2.8319e-09	5.03147	6.45018e-05
Veillonella dispar	2.38664e-09	3.75005e-09	5.26772	6.45018e-05
Veillonella nakazawae	5.04493e-10	8.25105e-10	4.98523	6.45018e-05
Veillonella parvula	3.54469e-11	7.88212e-11	5.93329	6.45018e-05
Veillonella rodentium	3.98293e-09	6.34534e-09	4.07667	6.45018e-05
Veillonella sp. S12025-13	3.95159e-10	6.79673e-10	5.0958	6.45018e-05

## Sheet: S2 Table
S2 Table. ALDEx2 differential abundance analysis between the oral and the gut microbiota of chronic pancreatitis patients (CP)
species	we.ep	we.eBH	effect	overlap
Actinomyces pacaensis	4.87963e-11	8.87553e-11	4.19299	5.4827e-05
Alistipes communis	2.50662e-13	5.60566e-13	-5.95374	5.4827e-05
Alistipes finegoldii	9.05288e-14	2.06501e-13	-5.7531	5.4827e-05
Alistipes megaguti	1.41539e-13	3.18218e-13	-5.82143	5.4827e-05
Alistipes onderdonkii	6.22895e-14	1.41814e-13	-6.22869	5.4827e-05
Alistipes senegalensis	8.77443e-13	1.96702e-12	-5.81709	5.4827e-05
Bacteroides caccae	3.381e-13	7.58664e-13	-5.40745	5.4827e-05
Bacteroides cellulosilyticus	4.00759e-11	8.92126e-11	-4.56128	5.4827e-05
Bacteroides faecis	1.54192e-13	3.46531e-13	-5.72298	5.4827e-05
Bacteroides fragilis	1.78785e-14	4.19128e-14	-7.2576	5.4827e-05
Bacteroides ovatus	3.19914e-14	7.25871e-14	-6.29071	5.4827e-05
Bacteroides stercoris	1.26225e-13	2.85913e-13	-5.01033	5.4827e-05
Bacteroides thetaiotaomicron	5.20786e-15	1.30743e-14	-6.84966	5.4827e-05
Bacteroides uniformis	3.38118e-15	8.48388e-15	-6.77436	5.4827e-05
Bacteroides xylanisolvens	2.23039e-14	5.38544e-14	-7.11565	5.4827e-05
Bacteroides zhangwenhongii	1.19891e-13	2.75831e-13	-5.71337	5.4827e-05
Clostridioides difficile	2.58218e-13	5.77853e-13	-6.13912	5.4827e-05
Collinsella aerofaciens	6.29017e-13	1.4046e-12	-5.32087	5.4827e-05
Coprococcus comes	2.03798e-14	4.74757e-14	-6.51764	5.4827e-05
Dysosmobacter sp. Marseille-Q4140	2.58846e-13	5.81252e-13	-6.46414	5.4827e-05
Dysosmobacter welbionis	2.30489e-13	5.1696e-13	-6.51938	5.4827e-05
Faecalibacterium prausnitzii	3.11969e-14	7.09252e-14	-7.79111	5.4827e-05
Flavonifractor plautii	1.63569e-14	3.93732e-14	-6.5529	5.4827e-05
Gemella haemolysans	2.01493e-13	4.08914e-13	5.44256	5.4827e-05
Granulicatella adiacens	3.10578e-13	6.04017e-13	5.66424	5.4827e-05
Haemophilus parainfluenzae	6.84053e-12	1.25662e-11	4.04493	5.4827e-05
Odoribacter splanchnicus	1.16685e-13	2.66996e-13	-5.61618	5.4827e-05
Parabacteroides distasonis	3.39005e-14	7.82298e-14	-6.73903	5.4827e-05
Parabacteroides merdae	2.64601e-14	6.28998e-14	-5.70839	5.4827e-05
Phocaeicola dorei	1.77703e-14	4.17439e-14	-6.35512	5.4827e-05
Phocaeicola vulgatus	1.02066e-14	2.48474e-14	-6.3882	5.4827e-05
Prevotella melaninogenica	1.47994e-11	2.72183e-11	3.60016	5.4827e-05
Prevotella oris	1.43534e-11	2.62219e-11	4.28642	5.4827e-05
Pusillibacter faecalis	1.72155e-14	4.22319e-14	-6.75914	5.4827e-05
Roseburia hominis	2.42344e-14	5.77444e-14	-6.45776	5.4827e-05
Rothia aeria	3.98186e-12	7.38564e-12	4.91174	5.4827e-05
Rothia dentocariosa	1.94571e-12	3.56537e-12	5.58249	5.4827e-05
Rothia mucilaginosa	1.29462e-14	2.95703e-14	7.41436	5.4827e-05
Ruthenibacterium lactatiformans	1.272e-13	2.86088e-13	-6.09321	5.4827e-05
Schaalia odontolytica	2.05207e-13	3.872e-13	6.1086	5.4827e-05
Simiaoa sunii	3.13662e-13	7.0011e-13	-5.86843	5.4827e-05
Streptococcus anginosus	4.14083e-12	7.60592e-12	5.20536	5.4827e-05
Streptococcus australis	2.17592e-13	4.40943e-13	5.9453	5.4827e-05
Streptococcus gordonii	1.38187e-12	2.57765e-12	4.74768	5.4827e-05
Streptococcus gwangjuense	8.62343e-13	1.62387e-12	5.80672	5.4827e-05
Streptococcus ilei	3.13537e-12	5.79879e-12	5.1789	5.4827e-05
Streptococcus infantis	1.05206e-12	1.96514e-12	5.08446	5.4827e-05
Streptococcus lactarius	1.35999e-12	2.59691e-12	4.91533	5.4827e-05
Streptococcus mitis	1.37321e-14	2.98114e-14	7.43625	5.4827e-05
Streptococcus oralis	1.26253e-14	2.90127e-14	7.37029	5.4827e-05
Streptococcus parasanguinis	2.85106e-12	5.24068e-12	5.18422	5.4827e-05
Streptococcus pneumoniae	5.60489e-14	1.1677e-13	6.52996	5.4827e-05
Streptococcus salivarius	1.79387e-12	3.3401e-12	5.59317	5.4827e-05
Streptococcus sanguinis	2.50162e-12	4.6114e-12	4.95349	5.4827e-05
Streptococcus sp. 116-D4	1.27693e-12	2.38325e-12	5.82333	5.4827e-05
Streptococcus sp. 1643	1.98375e-12	3.69114e-12	5.35848	5.4827e-05
Streptococcus sp. A12	8.46355e-12	1.55483e-11	4.92056	5.4827e-05
Streptococcus sp. HSISM1	3.41175e-13	6.68525e-13	5.4109	5.4827e-05
Streptococcus sp. LPB0220	6.21727e-13	1.16094e-12	5.47776	5.4827e-05
Streptococcus sp. Marseille-Q3533	5.75372e-12	1.05308e-11	4.81919	5.4827e-05
Streptococcus sp. NPS 308	2.30066e-11	4.19285e-11	5.45505	5.4827e-05
Streptococcus sp. oral taxon 061	2.09022e-13	4.23334e-13	5.06198	5.4827e-05
Streptococcus sp. oral taxon 431	1.04935e-12	1.93293e-12	5.6105	5.4827e-05
Veillonella atypica	3.8417e-13	7.37044e-13	4.97805	5.4827e-05
Veillonella dispar	2.13916e-13	4.2564e-13	5.50938	5.4827e-05
Veillonella nakazawae	6.23369e-13	1.15395e-12	5.69382	5.4827e-05
Veillonella parvula	1.48406e-14	3.49572e-14	7.02275	5.4827e-05
Veillonella rodentium	2.35891e-12	4.4108e-12	5.08082	5.4827e-05
Veillonella sp. S12025-13	1.90285e-13	3.79049e-13	5.7763	5.4827e-05
									crAssphage-cr115-1
									crAssphage-cr53-1
									uncultured-crAssphage

## Sheet: S3 Table
S3 Table. ALDEx2 differential abundance analysis between the oral and the gut microbiota of pancreatic cancer patients (PDAC)
species	we.ep	we.eBH	effect	overlap
Alistipes onderdonkii	1.17632e-07	2.80424e-07	-5.33735	9.9681e-05
Bacteroides caccae	3.13863e-08	7.96875e-08	-5.2902	9.9681e-05
Bacteroides cellulosilyticus	8.0686e-08	1.95451e-07	-4.71455	9.9681e-05
Bacteroides faecis	1.48145e-07	3.53167e-07	-4.84836	9.9681e-05
Bacteroides fragilis	2.10861e-08	5.2613e-08	-7.37584	9.9681e-05
Bacteroides ovatus	3.50337e-08	8.44931e-08	-7.9724	9.9681e-05
Bacteroides thetaiotaomicron	2.53578e-08	6.23727e-08	-6.91864	9.9681e-05
Bacteroides uniformis	6.95366e-09	1.84951e-08	-8.50136	9.9681e-05
Bacteroides xylanisolvens	1.15822e-08	2.97311e-08	-7.52887	9.9681e-05
Dysosmobacter sp. Marseille-Q4140	4.51545e-08	1.09612e-07	-6.88603	9.9681e-05
Dysosmobacter welbionis	7.63373e-08	1.82092e-07	-7.13204	9.9681e-05
Enterocloster bolteae	2.43881e-08	6.12122e-08	-5.74811	9.9681e-05
Faecalibacterium prausnitzii	1.26295e-08	3.52131e-08	-6.01569	9.9681e-05
Flavonifractor plautii	2.40851e-08	6.05806e-08	-7.41105	9.9681e-05
Gemella haemolysans	7.42534e-07	1.36322e-06	3.66333	9.9681e-05
Granulicatella adiacens	2.7475e-07	5.27492e-07	4.62981	9.9681e-05
Odoribacter splanchnicus	2.36818e-08	5.96119e-08	-6.95851	9.9681e-05
Parabacteroides distasonis	3.24588e-09	1.0188e-08	-7.02798	9.9681e-05
Parabacteroides merdae	7.09907e-09	1.98231e-08	-7.19614	9.9681e-05
Phocaeicola dorei	1.06505e-08	2.97364e-08	-6.02217	9.9681e-05
Phocaeicola vulgatus	2.23396e-08	5.52464e-08	-6.57962	9.9681e-05
Prevotella melaninogenica	5.41457e-07	1.00778e-06	3.97382	9.9681e-05
Roseburia hominis	5.29613e-08	1.29442e-07	-5.28298	9.9681e-05
Rothia dentocariosa	1.1415e-07	2.40814e-07	4.63081	9.9681e-05
Rothia mucilaginosa	7.56729e-08	1.73805e-07	5.15198	9.9681e-05
Ruthenibacterium lactatiformans	3.26673e-08	8.09559e-08	-6.35698	9.9681e-05
Schaalia odontolytica	4.46538e-07	8.24575e-07	4.77744	9.9681e-05
Streptococcus australis	2.25718e-07	4.4303e-07	5.77152	9.9681e-05
Streptococcus gordonii	2.58097e-07	4.97404e-07	4.5891	9.9681e-05
Streptococcus gwangjuense	4.62931e-07	8.73789e-07	4.42385	9.9681e-05
Streptococcus ilei	2.40608e-07	4.69895e-07	5.19238	9.9681e-05
Streptococcus infantis	3.17152e-07	6.00264e-07	4.79913	9.9681e-05
Streptococcus lactarius	6.35777e-07	1.1579e-06	5.02322	9.9681e-05
Streptococcus mitis	2.65408e-07	5.03761e-07	4.96384	9.9681e-05
Streptococcus oralis	1.17638e-07	2.39185e-07	5.36368	9.9681e-05
Streptococcus parasanguinis	2.28925e-07	4.55052e-07	4.76539	9.9681e-05
Streptococcus pneumoniae	1.29409e-07	2.72127e-07	4.63453	9.9681e-05
Streptococcus salivarius	2.13676e-07	4.23002e-07	5.35035	9.9681e-05
Streptococcus sanguinis	2.47409e-07	4.74241e-07	4.56897	9.9681e-05
Streptococcus sp. 116-D4	1.18904e-06	2.13408e-06	4.37037	9.9681e-05
Streptococcus sp. A12	1.10326e-06	1.98699e-06	5.13837	9.9681e-05
Streptococcus sp. HSISM1	3.75594e-07	6.98981e-07	5.06799	9.9681e-05
Streptococcus sp. LPB0220	1.94125e-07	3.83453e-07	4.84026	9.9681e-05
Streptococcus sp. Marseille-Q3533	2.57903e-07	4.9311e-07	4.74886	9.9681e-05
Streptococcus sp. NPS 308	5.76344e-07	1.07054e-06	4.19276	9.9681e-05
Streptococcus sp. oral taxon 061	3.94296e-07	7.37837e-07	4.79419	9.9681e-05
Streptococcus sp. oral taxon 431	4.54746e-07	8.40271e-07	4.78652	9.9681e-05
Streptococcus thermophilus	7.64516e-07	1.39546e-06	4.51401	9.9681e-05
Veillonella parvula	1.95157e-07	4.00111e-07	4.85623	9.9681e-05
									crAssphage-cr1-1
									crAssphage-cr11-1
									crAssphage-cr110-1
									crAssphage-cr114-1
									crAssphage-cr115-1
									crAssphage-cr124-1
									crAssphage-cr53-1
									crAssphage-cr6-1
									crAssphage-cr7-1
									crAssphage-cr85-1
									uncultured-crAssphage

## Sheet: S4 Table
S4 Table. Nodes characterization of the interaction network of stool samples from healthy individuals (HC)
Label	Cluster	Type	ALDEx2 comparisions significance
Acidaminococcus intestini		Bacteria
Acutalibacter muris	Cluster 2	Bacteria
Alistipes dispar		Bacteria
Alistipes seNegalensis		Bacteria
Bacteroides caecimuris		Bacteria
Bacteroides heparinolyticus		Bacteria
Bacteroides luhongzhouii		Bacteria
Bacteroides ovatus		Bacteria	gut vs oral microbiome (effect = -6.03)
Bacteroides sp.M10		Bacteria
Bacteroides zoogleoformans		Bacteria
Bifidobacterium breve	Cluster 2	Bacteria
Blautia argi	Cluster 2	Bacteria
Blautia liquoris		Bacteria
Blautia producta	Cluster 2	Bacteria
Blautia pseudococcoides	Cluster 2	Bacteria
Blautia sp.NBRC-113351	Cluster 2	Bacteria
Blautia sp.SC05B48	Cluster 2	Bacteria	gut vs oral microbiome (effect = -8.29)
Butyrivibrio fibrisolvens		Bacteria	HC vs PDAC (effect = -1.53)
Butyrivibrio hungatei		Bacteria	HC vs PDAC (effect = -1.30)
Citrobacter werkmanii		Bacteria
Clostridioides difficile	Cluster 2	Bacteria	gut vs oral microbiome (effect = -7.79)
Clostridium sp. M62-1	Cluster 2	Bacteria
Clostridium sp.SY8519	Cluster 2	Bacteria
Coprococcus catus		Bacteria	gut vs oral microbiome (effect = -8.51)
Coprococcus comes		Bacteria	gut vs oral microbiome (effect = -7.71)
Duncaniella dubosii	Cluster 1	Bacteria
Enterobacter cloacae		Bacteria
Enterocloster clostridioformis	Cluster 2	Bacteria
Enterococcus avium		Bacteria
Escherichia albertii		Bacteria
Escherichia coli		Bacteria
Escherichia fergusonii		Bacteria
Ethanoligenens harbinense	Cluster 2	Bacteria
Eubacterium sp.MSJ-33		Bacteria
Flintibacter sp.KGMB00164	Cluster 2	Bacteria	gut vs oral microbiome (effect = -7.61)
Kluyvera ascorbata		Bacteria
Lachnoclostridium phocaeense	Cluster 2	Bacteria
Lachnoclostridium sp.YL32	Cluster 2	Bacteria
Lacrimispora saccharolytica	Cluster 2	Bacteria
Ligilactobacillus salivarius		Bacteria
Limosilactobacillus reuteri		Bacteria
Massilistercora timonensis	Cluster 2	Bacteria
Megasphaera elsdenii		Bacteria
Megasphaera hexanoica		Bacteria
Novisyntrophococcus fermenticellae		Bacteria
Olsenella timonensis	Cluster 2	Bacteria
Phocaeicola coprophilus		Bacteria
Prevotella bryantii	Cluster 1	Bacteria
Prevotella denticola	Cluster 1	Bacteria
Prevotella herbatica	Cluster 1	Bacteria
Prevotella histicola	Cluster 1	Bacteria
Prevotella intermedia	Cluster 1	Bacteria	gut vs oral microbiome (effect = 3.09)
Prevotella jejuni	Cluster 1	Bacteria
Prevotella melaninogenica	Cluster 1	Bacteria	gut vs oral microbiome (effect = 3.85)
Prevotella multiformis	Cluster 1	Bacteria
Prevotella nigrescens	Cluster 1	Bacteria	gut vs oral microbiome (effect = 3.45)
Prevotella oris	Cluster 1	Bacteria
Prevotella ruminicola	Cluster 1	Bacteria
Prevotella sp.E13-17	Cluster 1	Bacteria
Prevotella sp.E15-22	Cluster 1	Bacteria
Prevotella sp.E2-28	Cluster 1	Bacteria
Prevotella sp. E9-3	Cluster 1	Bacteria
Prevotella sp.Rep29	Cluster 1	Bacteria
Prevotella sp. Oral taxon-475	Cluster 1	Bacteria
Prevotella veroralis	Cluster 1	Bacteria
Pseudobutyrivibrio xylanivorans		Bacteria
Pseudoprevotella muciniphila	Cluster 1	Bacteria
Qiania dongpingensis	Cluster 2	Bacteria
Raoultella ornithinolytica		Bacteria
Shigella flexneri		Bacteria
Sodaliphilus pleomorphus	Cluster 1	Bacteria
Solibaculum mannosilyticum	Cluster 2	Bacteria
Streptococcus mitis		Bacteria	gut vs oral microbiome (effect = 4.84)
Streptococcus oralis		Bacteria	gut vs oral microbiome (effect = 5.19)
Streptococcus parasanguinis		Bacteria
Streptococcus salivarius		Bacteria	gut vs oral microbiome (effect = 3.31)
Streptococcus sp.HSISM1		Bacteria	gut vs oral microbiome (effect = 3.39)
Streptococcus sp.LPB0220		Bacteria
Streptococcus vestibularis		Bacteria
Veillonella dispar		Bacteria	gut vs oral microbiome (effect = 5.27)
Veillonella rodentium		Bacteria	gut vs oral microbiome (effect = 4.08)
Veillonella sp. S12025-13		Bacteria	gut vs oral microbiome (effect = 5.09)
Wansuia hejianensis	Cluster 2	Bacteria
Wujia chipingensis		Bacteria
[Clostridium] innocuum	Cluster 2	Bacteria
[Clostridium] scindens	Cluster 2	Bacteria
crAssphage cr115-1		Phage
crAssphage cr53-1		Phage

## Sheet: S5 Table
S5 Table. Edges table of the stool CoNet interaction network from healthy controls (HC)
Label	interaction Type	p-value (Brown merge)
\Prevotella-veroralis\"->\"Prevotella-sp.-E15-22\""	copresence	3.30311e-07
\Prevotella-sp.-E15-22\"->\"Prevotella-denticola\""	copresence	0.000130926
\Bacteroides-sp.-M10\"->\"Bacteroides-luhongzhouii\""	copresence	0.000550899
\Prevotella-nigrescens\"->\"Prevotella-veroralis\""	copresence	0.00025154
\Prevotella-intermedia\"->\"Prevotella-melaninogenica\""	copresence	0.0020758
\Lachnoclostridium-phocaeense\"->\"Clostridioides-difficile\""	copresence	0.00082537
\Prevotella-nigrescens\"->\"Prevotella-herbatica\""	copresence	0.00165711
\Prevotella-jejuni\"->\"Prevotella-denticola\""	copresence	0.000512486
\Clostridium-sp.-M62-1\"->\"Wansuia-hejianensis\""	copresence	0.000448591
\Prevotella-sp.-E9-3\"->\"Prevotella-oris\""	copresence	3.51115e-05
\Prevotella-sp.-oral-taxon-475\"->\"Prevotella-sp.-E2-28\""	copresence	0.000570434
\Limosilactobacillus-reuteri\"->\"Ligilactobacillus-salivarius\""	copresence	0.000303334
\Prevotella-intermedia\"->\"Prevotella-veroralis\""	copresence	0.000663094
\Prevotella-sp.-Rep29\"->\"Prevotella-sp.-E15-22\""	copresence	0.000210333
\Acutalibacter-muris\"->\"[Clostridium]-innocuum\""	copresence	0.000568883
\Prevotella-jejuni\"->\"Prevotella-bryantii\""	copresence	7.38394e-05
\Escherichia-albertii\"->\"Shigella-flexneri\""	copresence	4.47353e-06
\Prevotella-melaninogenica\"->\"Sodaliphilus-pleomorphus\""	copresence	2.35005e-05
\Prevotella-oris\"->\"Prevotella-sp.-E2-28\""	copresence	0.000105282
\Prevotella-sp.-Rep29\"->\"Prevotella-denticola\""	copresence	0.000899356
\Pseudoprevotella-muciniphila\"->\"Prevotella-sp.-E2-28\""	copresence	0.000631275
\Solibaculum-mannosilyticum\"->\"Clostridium-sp.-M62-1\""	copresence	4.96671e-05
\Prevotella-veroralis\"->\"Prevotella-herbatica\""	copresence	1.44103e-10
\Prevotella-multiformis\"->\"Prevotella-oris\""	copresence	1.30246e-08
\[Clostridium]-innocuum\"->\"Blautia-producta\""	copresence	1.87568e-09
\Prevotella-multiformis\"->\"Prevotella-sp.-E9-3\""	copresence	7.51987e-06
\Prevotella-multiformis\"->\"Prevotella-denticola\""	copresence	0.000501753
\Butyrivibrio-fibrisolvens\"->\"Pseudobutyrivibrio-xylanivorans\""	copresence	4.92254e-07
\Lachnoclostridium-phocaeense\"->\"Solibaculum-mannosilyticum\""	copresence	5.07942e-06
\Prevotella-sp.-Rep29\"->\"Prevotella-sp.-E9-3\""	copresence	8.67094e-06
\Clostridium-sp.-M62-1\"->\"Qiania-dongpingensis\""	copresence	0.000318606
\Clostridioides-difficile\"->\"Qiania-dongpingensis\""	copresence	0.0008617
\Bacteroides-ovatus\"->\"Bacteroides-luhongzhouii\""	copresence	0.000130998
\Prevotella-sp.-Rep29\"->\"Prevotella-bryantii\""	copresence	0.000471371
\Prevotella-melaninogenica\"->\"Duncaniella-dubosii\""	copresence	0.000576705
\Prevotella-ruminicola\"->\"Prevotella-sp.-Rep29\""	copresence	9.84043e-07
\Prevotella-intermedia\"->\"Prevotella-herbatica\""	copresence	0.000400896
\Prevotella-sp.-E9-3\"->\"Prevotella-veroralis\""	copresence	2.84169e-05
\Prevotella-herbatica\"->\"Prevotella-bryantii\""	copresence	2.49116e-09
\Sodaliphilus-pleomorphus\"->\"Prevotella-veroralis\""	copresence	0.00116791
\Prevotella-sp.-E9-3\"->\"Prevotella-herbatica\""	copresence	1.3344e-09
\Prevotella-sp.-oral-taxon-475\"->\"Prevotella-oris\""	copresence	1.7817e-06
\Bacteroides-heparinolyticus\"->\"Bacteroides-zoogleoformans\""	copresence	4.07446e-11
\[Clostridium]-scindens\"->\"Blautia-sp.-SC05B48\""	copresence	0.000133601
\Blautia-argi\"->\"Blautia-pseudococcoides\""	copresence	0.000236537
\Prevotella-intermedia\"->\"Prevotella-sp.-E2-28\""	copresence	0.000250314
\Prevotella-multiformis\"->\"Prevotella-sp.-oral-taxon-475\""	copresence	2.88658e-12
\Megasphaera-elsdenii\"->\"Megasphaera-hexanoica\""	copresence	1.33552e-05
\Prevotella-melaninogenica\"->\"Prevotella-histicola\""	copresence	1.646e-05
\Prevotella-intermedia\"->\"Prevotella-sp.-oral-taxon-475\""	copresence	0.000378889
\Prevotella-histicola\"->\"Prevotella-denticola\""	copresence	7.16982e-13
\Prevotella-sp.-Rep29\"->\"Prevotella-sp.-oral-taxon-475\""	copresence	7.90604e-07
\Prevotella-veroralis\"->\"Prevotella-sp.-E2-28\""	copresence	1.23212e-05
\Lachnoclostridium-phocaeense\"->\"[Clostridium]-scindens\""	copresence	2.61066e-05
\Prevotella-melaninogenica\"->\"Prevotella-bryantii\""	copresence	1.99176e-05
\Blautia-argi\"->\"Qiania-dongpingensis\""	copresence	0.000187422
\Prevotella-ruminicola\"->\"Prevotella-sp.-E13-17\""	copresence	3.05495e-09
\Streptococcus-oralis\"->\"Streptococcus-parasanguinis\""	copresence	0.00153683
\Blautia-pseudococcoides\"->\"Massilistercora-timonensis\""	copresence	0.000602538
\Prevotella-sp.-E9-3\"->\"Prevotella-sp.-E15-22\""	copresence	1.44713e-06
\Streptococcus-sp.-HSISM1\"->\"Streptococcus-parasanguinis\""	copresence	2.41993e-08
\Qiania-dongpingensis\"->\"Blautia-producta\""	copresence	6.04115e-07
\Blautia-sp.-NBRC-113351\"->\"Blautia-argi\""	copresence	1.21223e-07
\Clostridioides-difficile\"->\"Blautia-producta\""	copresence	1.97042e-06
\Sodaliphilus-pleomorphus\"->\"Prevotella-bryantii\""	copresence	4.292e-05
\Sodaliphilus-pleomorphus\"->\"Prevotella-herbatica\""	copresence	0.00105113
\Prevotella-ruminicola\"->\"Prevotella-denticola\""	copresence	0.000967596
\Prevotella-multiformis\"->\"Prevotella-histicola\""	copresence	0.000695731
\Streptococcus-sp.-LPB0220\"->\"Streptococcus-parasanguinis\""	copresence	3.83919e-08
\Prevotella-ruminicola\"->\"Prevotella-intermedia\""	copresence	0.00120447
\Solibaculum-mannosilyticum\"->\"Blautia-pseudococcoides\""	copresence	0.000217647
\Prevotella-sp.-E9-3\"->\"Prevotella-sp.-E2-28\""	copresence	0
\Sodaliphilus-pleomorphus\"->\"Prevotella-sp.-E2-28\""	copresence	0.00167678
\Solibaculum-mannosilyticum\"->\"Qiania-dongpingensis\""	copresence	4.93077e-07
\Prevotella-sp.-E13-17\"->\"Prevotella-sp.-E15-22\""	copresence	8.37627e-07
\Prevotella-intermedia\"->\"Prevotella-sp.-E15-22\""	copresence	0.00150203
\[Clostridium]-innocuum\"->\"Massilistercora-timonensis\""	copresence	0.00101633
\Blautia-sp.-SC05B48\"->\"Blautia-pseudococcoides\""	copresence	7.49192e-05
\Escherichia-albertii\"->\"Escherichia-coli\""	copresence	2.13036e-07
\Clostridium-sp.-SY8519\"->\"Blautia-pseudococcoides\""	copresence	1.14812e-08
\Escherichia-fergusonii\"->\"Shigella-flexneri\""	copresence	9.45803e-05
\Prevotella-melaninogenica\"->\"Prevotella-veroralis\""	copresence	9.20614e-07
\Pseudoprevotella-muciniphila\"->\"Prevotella-sp.-E9-3\""	copresence	0.000728695
\Lachnoclostridium-phocaeense\"->\"Blautia-pseudococcoides\""	copresence	8.71772e-06
\Clostridioides-difficile\"->\"Blautia-sp.-NBRC-113351\""	copresence	6.9949e-05
\Pseudoprevotella-muciniphila\"->\"Prevotella-ruminicola\""	copresence	5.93737e-05
\Prevotella-sp.-E2-28\"->\"Prevotella-denticola\""	copresence	0.000923225
\Clostridioides-difficile\"->\"[Clostridium]-innocuum\""	copresence	1.40839e-05
\Clostridium-sp.-SY8519\"->\"Qiania-dongpingensis\""	copresence	7.78509e-10
\Clostridioides-difficile\"->\"Flintibacter-sp.-KGMB00164\""	copresence	0.00162933
\Prevotella-histicola\"->\"Prevotella-jejuni\""	copresence	0.00129568
\Ethanoligenens-harbinense\"->\"Qiania-dongpingensis\""	copresence	0.00187593
\Prevotella-sp.-E13-17\"->\"Prevotella-denticola\""	copresence	0.000162726
\Lacrimispora-saccharolytica\"->\"Blautia-sp.-NBRC-113351\""	copresence	0.000969932
\Prevotella-multiformis\"->\"Prevotella-sp.-E13-17\""	copresence	4.94005e-06
\Prevotella-intermedia\"->\"Prevotella-oris\""	copresence	0.000811669
\Phocaeicola-coprophilus\"->\"Bacteroides-caecimuris\""	copresence	0.000928103
\Bacteroides-ovatus\"->\"Bacteroides-sp.-M10\""	copresence	2.97785e-05
\Prevotella-sp.-E13-17\"->\"Prevotella-oris\""	copresence	7.71456e-05
\Acutalibacter-muris\"->\"Clostridioides-difficile\""	copresence	2.97272e-07
\Pseudoprevotella-muciniphila\"->\"Prevotella-multiformis\""	copresence	0.000650363
\Pseudoprevotella-muciniphila\"->\"Prevotella-sp.-Rep29\""	copresence	1.24398e-09
\Prevotella-melaninogenica\"->\"Prevotella-herbatica\""	copresence	0.000259243
\Prevotella-nigrescens\"->\"Prevotella-jejuni\""	copresence	0.000472137
\Prevotella-veroralis\"->\"Prevotella-bryantii\""	copresence	8.79602e-06
\[Clostridium]-scindens\"->\"Blautia-argi\""	copresence	3.75978e-06
\Pseudoprevotella-muciniphila\"->\"Prevotella-bryantii\""	copresence	0.000881116
\Streptococcus-vestibularis\"->\"Streptococcus-salivarius\""	copresence	0.000187487
\Lacrimispora-saccharolytica\"->\"Clostridium-sp.-SY8519\""	copresence	9.28445e-05
\Blautia-sp.-NBRC-113351\"->\"[Clostridium]-innocuum\""	copresence	4.91772e-05
\Pseudoprevotella-muciniphila\"->\"Prevotella-sp.-oral-taxon-475\""	copresence	4.6669e-05
\Blautia-sp.-NBRC-113351\"->\"Blautia-producta\""	copresence	5.5766e-10
\Prevotella-sp.-Rep29\"->\"Prevotella-herbatica\""	copresence	0.000270564
\Prevotella-histicola\"->\"Prevotella-sp.-E15-22\""	copresence	4.61775e-05
\Olsenella-timonensis\"->\"Ethanoligenens-harbinense\""	copresence	0.000167188
\Pseudoprevotella-muciniphila\"->\"Prevotella-sp.-E13-17\""	copresence	3.32725e-07
\Prevotella-intermedia\"->\"Prevotella-sp.-E9-3\""	copresence	4.9529e-05
\Prevotella-bryantii\"->\"Prevotella-sp.-E2-28\""	copresence	4.84561e-05
\Lachnoclostridium-phocaeense\"->\"Blautia-sp.-SC05B48\""	copresence	0.000446572
\Lachnoclostridium-phocaeense\"->\"Clostridium-sp.-SY8519\""	copresence	0.000145827
\Prevotella-ruminicola\"->\"Prevotella-histicola\""	copresence	0.000310884
\Prevotella-sp.-oral-taxon-475\"->\"Prevotella-denticola\""	copresence	4.38591e-05
\Prevotella-multiformis\"->\"Prevotella-herbatica\""	copresence	0.000123875
\Solibaculum-mannosilyticum\"->\"Massilistercora-timonensis\""	copresence	1.27736e-05
\Prevotella-sp.-oral-taxon-475\"->\"Prevotella-sp.-E9-3\""	copresence	0.000670848
\Prevotella-herbatica\"->\"Prevotella-sp.-E2-28\""	copresence	1.35099e-10
\Lachnoclostridium-phocaeense\"->\"Blautia-producta\""	copresence	0.00172417
\Prevotella-sp.-E15-22\"->\"Prevotella-herbatica\""	copresence	1.56273e-11
\Prevotella-sp.-E13-17\"->\"Prevotella-sp.-E9-3\""	copresence	1.06501e-08
\Prevotella-oris\"->\"Prevotella-sp.-E15-22\""	copresence	3.99524e-07
\Prevotella-intermedia\"->\"Prevotella-bryantii\""	copresence	2.1056e-06
\crAssphage-cr115-1\"->\"crAssphage-cr53-1\""	copresence	0.00164045
\Sodaliphilus-pleomorphus\"->\"Prevotella-sp.-E15-22\""	copresence	0.00129249
\Blautia-sp.-SC05B48\"->\"Blautia-argi\""	copresence	7.31081e-05
\Prevotella-ruminicola\"->\"Prevotella-sp.-E15-22\""	copresence	2.66853e-12
\Ethanoligenens-harbinense\"->\"Blautia-sp.-SC05B48\""	copresence	7.80459e-05
\Lachnoclostridium-phocaeense\"->\"Massilistercora-timonensis\""	copresence	9.4308e-08
\Blautia-sp.-SC05B48\"->\"Solibaculum-mannosilyticum\""	copresence	1.04736e-07
\Prevotella-sp.-E9-3\"->\"Prevotella-bryantii\""	copresence	3.81855e-05
\Prevotella-sp.-Rep29\"->\"Prevotella-sp.-E2-28\""	copresence	7.16899e-05
\Prevotella-histicola\"->\"Prevotella-herbatica\""	copresence	1.6673e-05
\Lachnoclostridium-sp.-YL32\"->\"Enterocloster-clostridioformis\""	copresence	0.000290227
\Escherichia-fergusonii\"->\"Escherichia-albertii\""	copresence	9.24446e-06
\Veillonella-rodentium\"->\"Veillonella-sp.-S12025-13\""	copresence	0.000931602
\Prevotella-oris\"->\"Prevotella-denticola\""	copresence	9.45273e-05
\Prevotella-multiformis\"->\"Prevotella-sp.-E2-28\""	copresence	4.10166e-06
\Prevotella-sp.-E15-22\"->\"Prevotella-sp.-E2-28\""	copresence	8.81165e-07
\Prevotella-sp.-E13-17\"->\"Prevotella-histicola\""	copresence	0.000833737
\Prevotella-sp.-oral-taxon-475\"->\"Prevotella-sp.-E15-22\""	copresence	8.64444e-07
\Prevotella-nigrescens\"->\"Prevotella-sp.-E15-22\""	copresence	0.00227919
\Qiania-dongpingensis\"->\"Massilistercora-timonensis\""	copresence	0.000178295
\Escherichia-fergusonii\"->\"Escherichia-coli\""	copresence	0.00201901
\Prevotella-ruminicola\"->\"Prevotella-oris\""	copresence	5.10907e-09
\Prevotella-sp.-E13-17\"->\"Prevotella-bryantii\""	copresence	1.1468e-05
\Bacteroides-heparinolyticus\"->\"Bacteroides-caecimuris\""	copresence	6.51407e-07
\Prevotella-veroralis\"->\"Prevotella-denticola\""	copresence	1.01274e-05
\Acidaminococcus-intestini\"->\"Ligilactobacillus-salivarius\""	copresence	4.8395e-05
\Sodaliphilus-pleomorphus\"->\"Prevotella-jejuni\""	copresence	5.28347e-07
\Blautia-pseudococcoides\"->\"Blautia-producta\""	copresence	8.00454e-06
\Prevotella-nigrescens\"->\"Prevotella-oris\""	copresence	0.00231495
\Alistipes-dispar\"->\"Alistipes-seNegalensis\""	copresence	0.000355141
\Prevotella-nigrescens\"->\"Prevotella-denticola\""	copresence	4.27367e-07
\Acutalibacter-muris\"->\"Flintibacter-sp.-KGMB00164\""	copresence	0.000303196
\Veillonella-rodentium\"->\"Veillonella-dispar\""	copresence	0.000897878
\Acutalibacter-muris\"->\"Ethanoligenens-harbinense\""	copresence	0.00234653
\Prevotella-histicola\"->\"Prevotella-sp.-E2-28\""	copresence	0.000686606
\Prevotella-intermedia\"->\"Prevotella-denticola\""	copresence	5.54317e-06
\Prevotella-sp.-E9-3\"->\"Prevotella-denticola\""	copresence	0.00123124
\Prevotella-ruminicola\"->\"Prevotella-sp.-oral-taxon-475\""	copresence	7.59196e-06
\Prevotella-multiformis\"->\"Prevotella-sp.-E15-22\""	copresence	1.88281e-06
\Prevotella-ruminicola\"->\"Prevotella-veroralis\""	copresence	1.71033e-05
\Acutalibacter-muris\"->\"Solibaculum-mannosilyticum\""	copresence	0.00117396
\Prevotella-ruminicola\"->\"Prevotella-herbatica\""	copresence	4.04174e-10
\Prevotella-sp.-oral-taxon-475\"->\"Prevotella-histicola\""	copresence	0.000333361
\Kluyvera-ascorbata\"->\"Citrobacter-werkmanii\""	copresence	0.00128222
\Coprococcus-comes\"->\"Coprococcus-catus\""	copresence	1.05883e-07
\Prevotella-sp.-Rep29\"->\"Prevotella-sp.-E13-17\""	copresence	4.55599e-10
\Prevotella-veroralis\"->\"Prevotella-oris\""	copresence	5.52928e-05
\Prevotella-oris\"->\"Prevotella-histicola\""	copresence	6.0271e-06
\Prevotella-ruminicola\"->\"Prevotella-sp.-E9-3\""	copresence	1.60509e-09
\Prevotella-sp.-Rep29\"->\"Prevotella-multiformis\""	copresence	4.08337e-05
\Qiania-dongpingensis\"->\"Blautia-pseudococcoides\""	copresence	0
\Prevotella-ruminicola\"->\"Prevotella-bryantii\""	copresence	0.000557278
\Sodaliphilus-pleomorphus\"->\"Prevotella-denticola\""	copresence	0.000778765
\Prevotella-sp.-Rep29\"->\"Prevotella-intermedia\""	copresence	1.94819e-05
\Prevotella-melaninogenica\"->\"Prevotella-sp.-E15-22\""	copresence	0.00189702
\Pseudoprevotella-muciniphila\"->\"Prevotella-sp.-E15-22\""	copresence	0.000282169
\Prevotella-nigrescens\"->\"Prevotella-histicola\""	copresence	1.31109e-07
\Clostridium-sp.-SY8519\"->\"Solibaculum-mannosilyticum\""	copresence	0.000860229
\Prevotella-nigrescens\"->\"Prevotella-sp.-oral-taxon-475\""	copresence	0.00230991
\Blautia-sp.-NBRC-113351\"->\"Qiania-dongpingensis\""	copresence	5.9576e-06
\Ethanoligenens-harbinense\"->\"Bifidobacterium-breve\""	copresence	0.000171457
\Streptococcus-mitis\"->\"Streptococcus-oralis\""	copresence	0.000704455
\Butyrivibrio-hungatei\"->\"Pseudobutyrivibrio-xylanivorans\""	copresence	7.20535e-14
\Prevotella-ruminicola\"->\"Prevotella-sp.-E2-28\""	copresence	2.93896e-08
\Prevotella-sp.-E13-17\"->\"Prevotella-veroralis\""	copresence	0.000270915
\Streptococcus-sp.-HSISM1\"->\"Streptococcus-sp.-LPB0220\""	copresence	0
\Prevotella-sp.-E13-17\"->\"Prevotella-herbatica\""	copresence	9.4413e-07
\Prevotella-sp.-E13-17\"->\"Prevotella-sp.-oral-taxon-475\""	copresence	7.17401e-07
\Prevotella-veroralis\"->\"Prevotella-histicola\""	copresence	1.1612e-09
\Blautia-sp.-NBRC-113351\"->\"Blautia-pseudococcoides\""	copresence	4.22687e-07
\Prevotella-histicola\"->\"Prevotella-bryantii\""	copresence	6.49585e-05
\Prevotella-bryantii\"->\"Prevotella-denticola\""	copresence	3.79647e-05
\Clostridioides-difficile\"->\"Massilistercora-timonensis\""	copresence	0.000237414
\Bacteroides-zoogleoformans\"->\"Bacteroides-caecimuris\""	copresence	2.09972e-05
\Eubacterium-sp.-MSJ-33\"->\"Wujia-chipingensis\""	copresence	0
\Prevotella-intermedia\"->\"Prevotella-histicola\""	copresence	4.11953e-06
\Prevotella-sp.-E9-3\"->\"Prevotella-histicola\""	copresence	0.000279663
\Prevotella-sp.-Rep29\"->\"Prevotella-oris\""	copresence	0.000276283
\Prevotella-sp.-E13-17\"->\"Prevotella-sp.-E2-28\""	copresence	1.71498e-08
\Blautia-sp.-NBRC-113351\"->\"Lachnoclostridium-sp.-YL32\""	copresence	0.000919645
\Prevotella-intermedia\"->\"Prevotella-multiformis\""	copresence	0.00171116
\Prevotella-intermedia\"->\"Prevotella-sp.-E13-17\""	copresence	3.76798e-05
\Prevotella-sp.-oral-taxon-475\"->\"Prevotella-veroralis\""	copresence	0.00207129
\Prevotella-melaninogenica\"->\"Prevotella-denticola\""	copresence	3.54404e-05
\Prevotella-sp.-oral-taxon-475\"->\"Prevotella-herbatica\""	copresence	0.000362543
\[Clostridium]-innocuum\"->\"Lachnoclostridium-sp.-YL32\""	copresence	7.62327e-05
\Enterococcus-avium\"->\"Pseudobutyrivibrio-xylanivorans\""	copresence	1.19541e-05
\Clostridium-sp.-M62-1\"->\"Massilistercora-timonensis\""	copresence	0.000302856
\Novisyntrophococcus-fermenticellae\"->\"Blautia-liquoris\""	copresence	7.91744e-12
\Ethanoligenens-harbinense\"->\"Solibaculum-mannosilyticum\""	copresence	0.00132721
\Enterococcus-avium\"->\"Butyrivibrio-hungatei\""	copresence	1.08336e-06
\Prevotella-oris\"->\"Prevotella-herbatica\""	copresence	4.60366e-06
\Pseudoprevotella-muciniphila\"->\"Prevotella-herbatica\""	copresence	0.00111281
\Prevotella-ruminicola\"->\"Prevotella-multiformis\""	copresence	4.97613e-07
\Blautia-sp.-SC05B48\"->\"Qiania-dongpingensis\""	copresence	2.98664e-06
\[Clostridium]-innocuum\"->\"Qiania-dongpingensis\""	copresence	0.00121095
\Butyrivibrio-fibrisolvens\"->\"Butyrivibrio-hungatei\""	copresence	4.82658e-12
\Veillonella-dispar\"->\"Veillonella-sp.-S12025-13\""	copresence	0
\Prevotella-melaninogenica\"->\"Prevotella-jejuni\""	copresence	4.90647e-06
\Enterobacter-cloacae\"->\"Raoultella-ornithinolytica\""	copresence	1.62864e-05
\Prevotella-herbatica\"->\"Prevotella-denticola\""	copresence	4.56127e-05
\Sodaliphilus-pleomorphus\"->\"Prevotella-histicola\""	copresence	0.00150942
\Lachnoclostridium-phocaeense\"->\"[Clostridium]-innocuum\""	copresence	0.00161353
\Prevotella-sp.-E15-22\"->\"Prevotella-bryantii\""	copresence	0.000336972
\Blautia-argi\"->\"Blautia-producta\""	copresence	4.09874e-10

## Sheet: S6 Table
S6 Table. Nodes characterization of the interaction network of stool samples from chronic pancreatitis patients (CP)
Label	Cluster	Type	ALDEx2 comparisions significance
Acidaminococcus-intestini		Bacteria
Acutalibacter-muris	Cluster 2	Bacteria
Alistipes-megaguti		Bacteria	gut vs oral microbiome (effect = -5.82)
Alistipes-seNegalensis		Bacteria
Bacteroides-heparinolyticus	Cluster 1	Bacteria
Bacteroides-humanifaecis		Bacteria
Bacteroides-luhongzhouii		Bacteria
Bacteroides-ovatus		Bacteria	gut vs oral microbiome (effect = -6.29)
Bacteroides-sp.-A1C1		Bacteria
Bacteroides-zhangwenhongii		Bacteria	gut vs oral microbiome (effect = -5.71)
Bacteroides-zoogleoformans	Cluster 1	Bacteria
Blautia-argi	Cluster 2	Bacteria
Blautia-liquoris	Cluster 2	Bacteria
Blautia-producta	Cluster 2	Bacteria
Blautia-pseudococcoides	Cluster 2	Bacteria
Blautia-sp.-NBRC-113351	Cluster 2	Bacteria
Butyrivibrio-fibrisolvens	Cluster 2	Bacteria
Butyrivibrio-hungatei		Bacteria
Christensenella-minuta	Cluster 2	Bacteria
Citrobacter-braakii	Cluster 3	Bacteria
Citrobacter-freundii	Cluster 4	Bacteria
Citrobacter-pasteurii	Cluster 4	Bacteria
Citrobacter-portucalensis	Cluster 3	Bacteria
Citrobacter-sp.-172116965	Cluster 3	Bacteria
Citrobacter-sp.-RHB35-C21	Cluster 3	Bacteria
Citrobacter-sp.-RHB36-C18	Cluster 3	Bacteria
Citrobacter-sp.-RHBSTW-00524	Cluster 3	Bacteria
Citrobacter-sp.-RHBSTW-00570	Cluster 3	Bacteria
Citrobacter-sp.-RHBSTW-00986	Cluster 3	Bacteria
Citrobacter-sp.-RHBSTW-01013	Cluster 3	Bacteria
Citrobacter-werkmanii	Cluster 3	Bacteria
Clostridium-sp.-M62-1	Cluster 2	Bacteria
Clostridium-sp.-SY8519	Cluster 2	Bacteria
Collinsella-aerofaciens	Cluster 4	Bacteria
Coprococcus-catus	Cluster 2	Bacteria
Coprococcus-comes	Cluster 4	Bacteria	gut vs oral microbiome (effect = -6.52)
Duncaniella-dubosii	Cluster 1	Bacteria
Dysosmobacter-sp.-Marseille-Q4140	Cluster 2	Bacteria	gut vs oral microbiome (effect = -6.46)
Enterobacter-cloacae		Bacteria
Enterococcus-faecalis	Cluster 2	Bacteria
Enterococcus-hirae	Cluster 2	Bacteria
Escherichia-albertii		Bacteria
Escherichia-coli		Bacteria
Escherichia-fergusonii		Bacteria
Escherichia-marmotae		Bacteria
Escherichia-phage-slur01	Cluster 4	Phage
Ethanoligenens-harbinense	Cluster 2	Bacteria
Eubacterium-sp.-MSJ-33	Cluster 2	Bacteria
Faecalibacterium-duncaniae	Cluster 2	Bacteria	HC vs CP (Effect = -0.71)
Flavonifractor-plautii		Bacteria	gut vs oral microbiome (effect = -6.55)
Flintibacter-sp.-KGMB00164		Bacteria
Fusobacterium-necrophorum		Bacteria
Fusobacterium-pseudoperiodonticum	Cluster 2	Bacteria
Kluyvera-ascorbata		Bacteria
Lachnoclostridium-phocaeense		Bacteria
Lacrimispora-saccharolytica	Cluster 2	Bacteria
Lactobacillus-gasseri		Bacteria
Limosilactobacillus-fermentum		Bacteria
Massilistercora-timonensis		Bacteria
Megasphaera-elsdenii		Bacteria
Muribaculum-gordoncarteri	Cluster 1	Bacteria
Novisyntrophococcus-fermenticellae	Cluster 2	Bacteria
Odoribacter-splanchnicus		Bacteria	gut vs oral microbiome (effect = -5.62)
Prevotella-bryantii	Cluster 1	Bacteria
Prevotella-denticola	Cluster 1	Bacteria
Prevotella-herbatica	Cluster 1	Bacteria
Prevotella-histicola	Cluster 1	Bacteria
Prevotella-intermedia	Cluster 1	Bacteria
Prevotella-jejuni	Cluster 1	Bacteria
Prevotella-melaninogenica	Cluster 1	Bacteria	gut vs oral microbiome (effect = 3.60)
Prevotella-multiformis	Cluster 1	Bacteria
Prevotella-nigrescens	Cluster 1	Bacteria
Prevotella-oris	Cluster 1	Bacteria	gut vs oral microbiome (effect = 4.29)
Prevotella-ruminicola	Cluster 1	Bacteria
Prevotella-sp.-E13-17	Cluster 1	Bacteria
Prevotella-sp.-E15-22	Cluster 1	Bacteria
Prevotella-sp.-E2-28	Cluster 1	Bacteria
Prevotella-sp.-E9-3	Cluster 1	Bacteria
Prevotella-sp.-Rep29	Cluster 1	Bacteria
Prevotella-sp.-oral-taxon-475	Cluster 1	Bacteria
Prevotella-veroralis	Cluster 1	Bacteria
Pseudobutyrivibrio-xylanivorans		Bacteria
Pseudoprevotella-muciniphila	Cluster 1	Bacteria
Pusillibacter-faecalis	Cluster 2	Bacteria	gut vs oral microbiome (effect = -6.76)
Pyramidobacter-piscolens		Bacteria
Qiania-dongpingensis	Cluster 2	Bacteria
Ruminococcus-champanellensis	Cluster 2	Bacteria
Ruthenibacterium-lactatiformans		Bacteria	gut vs oral microbiome (effect = -6.09)
Shigella-flexneri		Bacteria
Sodaliphilus-pleomorphus	Cluster 1	Bacteria
Streptococcus-parasanguinis		Bacteria	gut vs oral microbiome (effect = 5.18)
Streptococcus-salivarius		Bacteria	gut vs oral microbiome (effect = 5.59)
Streptococcus-sp.-A12		Bacteria	gut vs oral microbiome (effect = 4.92)
Streptococcus-sp.-HSISM1		Bacteria	gut vs oral microbiome (effect = 5.41)
Streptococcus-sp.-LPB0220		Bacteria	gut vs oral microbiome (effect = 5.48)
Sutterella-faecalis		Bacteria
Sutterella-megalosphaeroides		Bacteria
Tannerella-serpentiformis	Cluster 1	Bacteria
Veillonella-atypica		Bacteria	gut vs oral microbiome (effect = 4.98)
Veillonella-dispar		Bacteria	gut vs oral microbiome (effect = 5.51)
Veillonella-sp.-S12025-13		Bacteria	gut vs oral microbiome (effect = 5.78)
Wansuia-hejianensis	Cluster 2	Bacteria
Wujia-chipingensis	Cluster 2	Bacteria
[Clostridium]-scindens	Cluster 2	Bacteria
crAssphage-cr115-1		Phage
crAssphage-cr53-1		Phage
uncultured-crAssphage	Cluster 4	Phage

## Sheet: S7 Table
S7 Table. Edges table of the stool CoNet interaction network from chronic pancreatitis patients (CP)
Label	interaction Type	p-value (Brown merge)
\Citrobacter-braakii\"->\"Citrobacter-sp.-172116965\""	copresence	0.00024035
\Sodaliphilus-pleomorphus\"->\"Muribaculum-gordoncarteri\""	copresence	3.13969e-05
\Coprococcus-comes\"->\"Citrobacter-pasteurii\""	copresence	0.000942978
\Citrobacter-sp.-RHB35-C21\"->\"Citrobacter-sp.-RHBSTW-01013\""	copresence	0.000277659
\Prevotella-sp.-Rep29\"->\"Prevotella-sp.-E13-17\""	copresence	0
\Prevotella-sp.-Rep29\"->\"Prevotella-intermedia\""	copresence	6.8555e-08
\Prevotella-nigrescens\"->\"Prevotella-denticola\""	copresence	6.39155e-13
\Qiania-dongpingensis\"->\"Blautia-pseudococcoides\""	copresence	0.00073819
\Prevotella-sp.-oral-taxon-475\"->\"Prevotella-sp.-E9-3\""	copresence	2.54098e-10
\Prevotella-herbatica\"->\"Duncaniella-dubosii\""	copresence	0.000640139
\Acutalibacter-muris\"->\"Pusillibacter-faecalis\""	copresence	0.000100593
\Prevotella-ruminicola\"->\"Sodaliphilus-pleomorphus\""	copresence	7.48357e-07
\Enterococcus-hirae\"->\"Enterococcus-faecalis\""	copresence	0.000254355
\Prevotella-nigrescens\"->\"Prevotella-melaninogenica\""	copresence	0.00137811
\Prevotella-intermedia\"->\"Prevotella-histicola\""	copresence	0
\Eubacterium-sp.-MSJ-33\"->\"Enterococcus-faecalis\""	copresence	0.000187403
\Prevotella-sp.-E9-3\"->\"Prevotella-herbatica\""	copresence	0
\Blautia-sp.-NBRC-113351\"->\"Wansuia-hejianensis\""	copresence	0.000181988
\Prevotella-sp.-E9-3\"->\"Prevotella-veroralis\""	copresence	3.91217e-10
\Prevotella-melaninogenica\"->\"Prevotella-jejuni\""	copresence	3.9968e-15
\Novisyntrophococcus-fermenticellae\"->\"Blautia-liquoris\""	copresence	1.72991e-08
\Prevotella-herbatica\"->\"Prevotella-jejuni\""	copresence	1.60535e-06
\Prevotella-sp.-oral-taxon-475\"->\"Prevotella-histicola\""	copresence	9.55453e-11
\Prevotella-sp.-E13-17\"->\"Prevotella-oris\""	copresence	0
\Prevotella-sp.-Rep29\"->\"Sodaliphilus-pleomorphus\""	copresence	6.18771e-06
\Prevotella-ruminicola\"->\"Prevotella-sp.-E13-17\""	copresence	0
\Prevotella-nigrescens\"->\"Prevotella-intermedia\""	copresence	2.73379e-10
\Prevotella-ruminicola\"->\"Prevotella-intermedia\""	copresence	2.62905e-07
\Prevotella-sp.-E9-3\"->\"Prevotella-sp.-E2-28\""	copresence	0
\Prevotella-jejuni\"->\"Prevotella-bryantii\""	copresence	3.76077e-12
\Prevotella-ruminicola\"->\"Bacteroides-zoogleoformans\""	copresence	0.00163121
\Prevotella-sp.-oral-taxon-475\"->\"Muribaculum-gordoncarteri\""	copresence	0.00170221
\Prevotella-melaninogenica\"->\"Sodaliphilus-pleomorphus\""	copresence	3.32899e-07
\Blautia-sp.-NBRC-113351\"->\"Blautia-pseudococcoides\""	copresence	0.00270535
\Coprococcus-catus\"->\"Qiania-dongpingensis\""	copresence	0.00136832
\Prevotella-sp.-E13-17\"->\"Prevotella-sp.-E9-3\""	copresence	0
\Veillonella-atypica\"->\"Veillonella-sp.-S12025-13\""	copresence	8.02241e-05
\Collinsella-aerofaciens\"->\"Citrobacter-pasteurii\""	copresence	6.92664e-05
\Blautia-liquoris\"->\"Blautia-producta\""	copresence	0.0023325
\Collinsella-aerofaciens\"->\"Citrobacter-freundii\""	copresence	0.000211032
\Pseudoprevotella-muciniphila\"->\"Prevotella-multiformis\""	copresence	0.000197416
\Pseudoprevotella-muciniphila\"->\"Prevotella-bryantii\""	copresence	0.00051966
\Bacteroides-zoogleoformans\"->\"Duncaniella-dubosii\""	copresence	0.00137211
\Prevotella-multiformis\"->\"Sodaliphilus-pleomorphus\""	copresence	2.0613e-05
\Citrobacter-sp.-RHB35-C21\"->\"Citrobacter-sp.-172116965\""	copresence	8.66884e-05
\Coprococcus-catus\"->\"Novisyntrophococcus-fermenticellae\""	copresence	0.00293284
\Blautia-sp.-NBRC-113351\"->\"Qiania-dongpingensis\""	copresence	7.07298e-05
\Escherichia-fergusonii\"->\"Escherichia-coli\""	copresence	8.24582e-05
\Prevotella-veroralis\"->\"Prevotella-histicola\""	copresence	0
\Prevotella-jejuni\"->\"Prevotella-denticola\""	copresence	0.000191005
\Prevotella-ruminicola\"->\"Prevotella-sp.-Rep29\""	copresence	0
\Prevotella-oris\"->\"Prevotella-histicola\""	copresence	0
\Prevotella-sp.-oral-taxon-475\"->\"Prevotella-jejuni\""	copresence	0.00203105
\Sutterella-megalosphaeroides\"->\"Sutterella-faecalis\""	copresence	3.33067e-16
\Prevotella-melaninogenica\"->\"Prevotella-histicola\""	copresence	2.88975e-07
\Prevotella-intermedia\"->\"Prevotella-herbatica\""	copresence	4.73517e-10
\Escherichia-fergusonii\"->\"Escherichia-albertii\""	copresence	0
\Ruminococcus-champanellensis\"->\"Ethanoligenens-harbinense\""	copresence	2.77946e-05
\Prevotella-sp.-Rep29\"->\"Prevotella-multiformis\""	copresence	0
\Pseudoprevotella-muciniphila\"->\"Prevotella-oris\""	copresence	0.000135718
\Ruminococcus-champanellensis\"->\"Pusillibacter-faecalis\""	copresence	1.79785e-06
\Prevotella-sp.-oral-taxon-475\"->\"Prevotella-herbatica\""	copresence	8.92846e-09
\Eubacterium-sp.-MSJ-33\"->\"Wujia-chipingensis\""	copresence	7.43683e-06
\Prevotella-sp.-E15-22\"->\"Prevotella-denticola\""	copresence	3.76812e-10
\Prevotella-sp.-oral-taxon-475\"->\"Prevotella-veroralis\""	copresence	3.32143e-09
\Prevotella-ruminicola\"->\"Prevotella-multiformis\""	copresence	1.16351e-09
\Prevotella-nigrescens\"->\"Prevotella-oris\""	copresence	0.00251668
\Prevotella-sp.-E9-3\"->\"Duncaniella-dubosii\""	copresence	0.000820952
\Blautia-argi\"->\"Blautia-producta\""	copresence	7.63728e-09
\Prevotella-sp.-oral-taxon-475\"->\"Prevotella-sp.-E2-28\""	copresence	9.91383e-09
\Alistipes-megaguti\"->\"Pseudobutyrivibrio-xylanivorans\""	copresence	0.000312346
\Prevotella-intermedia\"->\"Prevotella-sp.-oral-taxon-475\""	copresence	3.23075e-14
\Pseudoprevotella-muciniphila\"->\"Prevotella-denticola\""	copresence	0.00254978
\Dysosmobacter-sp.-Marseille-Q4140\"->\"Pusillibacter-faecalis\""	copresence	0.000145994
\Prevotella-herbatica\"->\"Prevotella-sp.-E2-28\""	copresence	0
\Ethanoligenens-harbinense\"->\"Dysosmobacter-sp.-Marseille-Q4140\""	copresence	7.27952e-07
\Prevotella-bryantii\"->\"Prevotella-sp.-E2-28\""	copresence	1.07116e-08
\Flavonifractor-plautii\"->\"Flintibacter-sp.-KGMB00164\""	copresence	0.000451908
\Prevotella-ruminicola\"->\"Prevotella-oris\""	copresence	2.81108e-13
\Prevotella-ruminicola\"->\"Prevotella-jejuni\""	copresence	9.25978e-05
\Muribaculum-gordoncarteri\"->\"Prevotella-histicola\""	copresence	0.00111862
\Citrobacter-braakii\"->\"Citrobacter-sp.-RHBSTW-01013\""	copresence	0.000240254
\Prevotella-ruminicola\"->\"Bacteroides-heparinolyticus\""	copresence	0.00113717
\Prevotella-sp.-E9-3\"->\"Bacteroides-heparinolyticus\""	copresence	0.00196786
\Prevotella-multiformis\"->\"Tannerella-serpentiformis\""	copresence	0.000342987
\Prevotella-veroralis\"->\"Prevotella-herbatica\""	copresence	7.45071e-13
\Prevotella-oris\"->\"Prevotella-herbatica\""	copresence	6.16174e-14
\Prevotella-sp.-E9-3\"->\"Prevotella-sp.-E15-22\""	copresence	0
\Streptococcus-sp.-A12\"->\"Streptococcus-parasanguinis\""	copresence	2.60047e-05
\Prevotella-melaninogenica\"->\"Prevotella-bryantii\""	copresence	3.50101e-07
\Sodaliphilus-pleomorphus\"->\"Prevotella-bryantii\""	copresence	3.03983e-05
\Prevotella-melaninogenica\"->\"Prevotella-herbatica\""	copresence	1.30096e-06
\Prevotella-sp.-E9-3\"->\"Prevotella-oris\""	copresence	1.18461e-13
\Prevotella-veroralis\"->\"Bacteroides-zoogleoformans\""	copresence	0.00319293
\Ethanoligenens-harbinense\"->\"Pusillibacter-faecalis\""	copresence	1.17472e-05
\Ethanoligenens-harbinense\"->\"Clostridium-sp.-SY8519\""	copresence	0.000725527
\Pseudoprevotella-muciniphila\"->\"Muribaculum-gordoncarteri\""	copresence	6.3099e-05
\Prevotella-veroralis\"->\"Prevotella-sp.-E2-28\""	copresence	1.76103e-09
\Prevotella-herbatica\"->\"Prevotella-denticola\""	copresence	3.25047e-06
\Prevotella-oris\"->\"Prevotella-sp.-E2-28\""	copresence	1.07347e-11
\Lactobacillus-gasseri\"->\"Limosilactobacillus-fermentum\""	copresence	0.000126071
\Enterobacter-cloacae\"->\"Kluyvera-ascorbata\""	copresence	0.000494373
\Escherichia-coli\"->\"Shigella-flexneri\""	copresence	0.000615106
\Prevotella-ruminicola\"->\"Prevotella-melaninogenica\""	copresence	9.41841e-05
\Prevotella-multiformis\"->\"Prevotella-histicola\""	copresence	1.61489e-09
\Prevotella-sp.-E15-22\"->\"Prevotella-bryantii\""	copresence	1.82318e-06
\Acutalibacter-muris\"->\"Qiania-dongpingensis\""	copresence	0.000539916
\Prevotella-sp.-Rep29\"->\"Muribaculum-gordoncarteri\""	copresence	0.000949946
\Prevotella-sp.-oral-taxon-475\"->\"Prevotella-sp.-E15-22\""	copresence	1.41442e-13
\Lachnoclostridium-phocaeense\"->\"Massilistercora-timonensis\""	copresence	0.000265082
\Lacrimispora-saccharolytica\"->\"Qiania-dongpingensis\""	copresence	8.16732e-05
\Ruthenibacterium-lactatiformans\"->\"Massilistercora-timonensis\""	copresence	0.00108065
\Muribaculum-gordoncarteri\"->\"Bacteroides-heparinolyticus\""	copresence	0.00139851
\Muribaculum-gordoncarteri\"->\"Prevotella-oris\""	copresence	0.00132138
\Coprococcus-comes\"->\"Escherichia-phage-slur01\""	copresence	0.000215069
\Blautia-sp.-NBRC-113351\"->\"Blautia-argi\""	copresence	1.02448e-09
\Escherichia-phage-slur01\"->\"Citrobacter-freundii\""	copresence	0
\Prevotella-sp.-E13-17\"->\"Prevotella-denticola\""	copresence	8.87795e-09
\Blautia-liquoris\"->\"Enterococcus-faecalis\""	copresence	0.00155333
\Ethanoligenens-harbinense\"->\"Qiania-dongpingensis\""	copresence	3.19207e-06
\Muribaculum-gordoncarteri\"->\"Prevotella-herbatica\""	copresence	4.51792e-05
\Wansuia-hejianensis\"->\"Blautia-producta\""	copresence	1.03228e-05
\Sodaliphilus-pleomorphus\"->\"Prevotella-histicola\""	copresence	2.76092e-07
\Prevotella-sp.-E13-17\"->\"Prevotella-sp.-oral-taxon-475\""	copresence	0
\Bacteroides-heparinolyticus\"->\"Bacteroides-zoogleoformans\""	copresence	1.11022e-16
\Prevotella-oris\"->\"Prevotella-denticola\""	copresence	2.00386e-07
\Pseudoprevotella-muciniphila\"->\"Prevotella-sp.-Rep29\""	copresence	1.14962e-05
\Prevotella-oris\"->\"Prevotella-sp.-E15-22\""	copresence	3.33067e-16
\Blautia-liquoris\"->\"Blautia-sp.-NBRC-113351\""	copresence	0.000409961
\Coprococcus-comes\"->\"Citrobacter-freundii\""	copresence	0.000610675
\Prevotella-sp.-E13-17\"->\"Muribaculum-gordoncarteri\""	copresence	0.000928853
\Ethanoligenens-harbinense\"->\"Christensenella-minuta\""	copresence	1.76112e-07
\Prevotella-sp.-E9-3\"->\"Muribaculum-gordoncarteri\""	copresence	8.07555e-06
\Muribaculum-gordoncarteri\"->\"Prevotella-sp.-E2-28\""	copresence	2.23981e-05
\Bacteroides-heparinolyticus\"->\"Duncaniella-dubosii\""	copresence	0.00254923
\Prevotella-sp.-Rep29\"->\"Prevotella-sp.-oral-taxon-475\""	copresence	0
\Sodaliphilus-pleomorphus\"->\"Duncaniella-dubosii\""	copresence	2.46579e-05
\Citrobacter-sp.-RHB36-C18\"->\"Citrobacter-sp.-RHBSTW-00570\""	copresence	0
\Citrobacter-sp.-RHBSTW-00570\"->\"Citrobacter-sp.-172116965\""	copresence	0.000449594
\[Clostridium]-scindens\"->\"Blautia-argi\""	copresence	0.000858159
\Prevotella-sp.-E13-17\"->\"Prevotella-jejuni\""	copresence	5.49267e-05
\Prevotella-intermedia\"->\"Prevotella-jejuni\""	copresence	5.34096e-06
\Muribaculum-gordoncarteri\"->\"Prevotella-bryantii\""	copresence	0.00112947
\Lacrimispora-saccharolytica\"->\"Blautia-producta\""	copresence	2.40938e-05
\Prevotella-multiformis\"->\"Prevotella-herbatica\""	copresence	3.55957e-07
\Pseudoprevotella-muciniphila\"->\"Sodaliphilus-pleomorphus\""	copresence	0.000418831
\Lacrimispora-saccharolytica\"->\"Blautia-argi\""	copresence	9.95835e-05
\Fusobacterium-necrophorum\"->\"Bacteroides-zhangwenhongii\""	copresence	0.00221573
\Prevotella-sp.-Rep29\"->\"Prevotella-jejuni\""	copresence	0.0019456
\Acutalibacter-muris\"->\"Christensenella-minuta\""	copresence	4.84429e-05
\Streptococcus-sp.-HSISM1\"->\"Streptococcus-sp.-LPB0220\""	copresence	0
\Prevotella-multiformis\"->\"Prevotella-veroralis\""	copresence	5.83943e-08
\Prevotella-ruminicola\"->\"Prevotella-histicola\""	copresence	8.74166e-11
\Blautia-sp.-NBRC-113351\"->\"Blautia-producta\""	copresence	1.37257e-10
\Escherichia-marmotae\"->\"Shigella-flexneri\""	copresence	1.16585e-07
\Citrobacter-sp.-RHBSTW-01013\"->\"Citrobacter-sp.-172116965\""	copresence	0.000426423
\Pseudoprevotella-muciniphila\"->\"Bacteroides-zoogleoformans\""	copresence	6.68531e-05
\Citrobacter-sp.-RHB35-C21\"->\"Citrobacter-sp.-RHBSTW-00570\""	copresence	1.1248e-11
\Citrobacter-sp.-RHBSTW-00570\"->\"Citrobacter-sp.-RHBSTW-00524\""	copresence	0.000135162
\Prevotella-sp.-E9-3\"->\"Prevotella-denticola\""	copresence	6.02846e-07
\Bacteroides-sp.-A1C1\"->\"Bacteroides-humanifaecis\""	copresence	9.40148e-05
\Prevotella-multiformis\"->\"Prevotella-sp.-E2-28\""	copresence	3.11903e-07
\Prevotella-intermedia\"->\"Prevotella-veroralis\""	copresence	0
\Butyrivibrio-fibrisolvens\"->\"Blautia-argi\""	copresence	0.00144745
\crAssphage-cr115-1\"->\"crAssphage-cr53-1\""	copresence	2.10508e-05
\Prevotella-histicola\"->\"Prevotella-sp.-E15-22\""	copresence	2.00284e-13
\Ruminococcus-champanellensis\"->\"Clostridium-sp.-SY8519\""	copresence	2.39492e-06
\Prevotella-veroralis\"->\"Prevotella-bryantii\""	copresence	8.38269e-06
\Citrobacter-sp.-RHBSTW-00524\"->\"Citrobacter-sp.-172116965\""	copresence	2.45219e-05
\Citrobacter-pasteurii\"->\"Citrobacter-freundii\""	copresence	0
\Escherichia-phage-slur01\"->\"Collinsella-aerofaciens\""	copresence	5.05903e-05
\Prevotella-oris\"->\"Prevotella-jejuni\""	copresence	0.000751912
\Sodaliphilus-pleomorphus\"->\"Prevotella-herbatica\""	copresence	3.63338e-07
\Citrobacter-sp.-RHBSTW-00570\"->\"Citrobacter-sp.-RHBSTW-00986\""	copresence	2.42029e-14
\Prevotella-sp.-E13-17\"->\"Bacteroides-zoogleoformans\""	copresence	0.00275392
\Veillonella-dispar\"->\"Veillonella-sp.-S12025-13\""	copresence	8.40765e-10
\Coprococcus-catus\"->\"Blautia-liquoris\""	copresence	7.73315e-06
\Prevotella-intermedia\"->\"Prevotella-sp.-E2-28\""	copresence	1.87765e-07
\Prevotella-sp.-oral-taxon-475\"->\"Prevotella-oris\""	copresence	0
\Prevotella-intermedia\"->\"Prevotella-oris\""	copresence	0
\Citrobacter-sp.-RHB36-C18\"->\"Citrobacter-sp.-RHBSTW-00524\""	copresence	1.3725e-07
\Prevotella-sp.-Rep29\"->\"Prevotella-bryantii\""	copresence	0.000329135
\Prevotella-veroralis\"->\"Prevotella-oris\""	copresence	2.22045e-16
\Prevotella-jejuni\"->\"Duncaniella-dubosii\""	copresence	3.36193e-05
\Prevotella-sp.-E13-17\"->\"Prevotella-bryantii\""	copresence	1.41102e-06
\Pseudoprevotella-muciniphila\"->\"Prevotella-sp.-oral-taxon-475\""	copresence	5.6032e-05
\Sodaliphilus-pleomorphus\"->\"Tannerella-serpentiformis\""	copresence	5.99099e-05
\Acutalibacter-muris\"->\"Dysosmobacter-sp.-Marseille-Q4140\""	copresence	3.05755e-08
\Prevotella-melaninogenica\"->\"Prevotella-sp.-E9-3\""	copresence	2.58161e-06
\Prevotella-veroralis\"->\"Prevotella-jejuni\""	copresence	6.79862e-06
\Bacteroides-heparinolyticus\"->\"Prevotella-herbatica\""	copresence	0.000994471
\Prevotella-intermedia\"->\"Prevotella-sp.-E15-22\""	copresence	3.08334e-09
\Sodaliphilus-pleomorphus\"->\"Prevotella-sp.-E9-3\""	copresence	1.03332e-09
\Prevotella-multiformis\"->\"Prevotella-sp.-oral-taxon-475\""	copresence	0
\Clostridium-sp.-SY8519\"->\"Qiania-dongpingensis\""	copresence	0.000208691
\Lacrimispora-saccharolytica\"->\"Clostridium-sp.-M62-1\""	copresence	0.00161974
\Prevotella-multiformis\"->\"Prevotella-denticola\""	copresence	5.19949e-05
\Citrobacter-sp.-RHB36-C18\"->\"Citrobacter-sp.-RHBSTW-00986\""	copresence	5.69756e-07
\Prevotella-sp.-Rep29\"->\"Tannerella-serpentiformis\""	copresence	0.00288781
\Prevotella-ruminicola\"->\"Prevotella-herbatica\""	copresence	0
\Pseudoprevotella-muciniphila\"->\"Duncaniella-dubosii\""	copresence	0.000753477
\Sodaliphilus-pleomorphus\"->\"Prevotella-sp.-oral-taxon-475\""	copresence	1.82327e-05
\Prevotella-sp.-Rep29\"->\"Prevotella-histicola\""	copresence	1.0966e-11
\Citrobacter-sp.-RHB35-C21\"->\"Citrobacter-sp.-RHBSTW-00524\""	copresence	5.89951e-05
\Prevotella-ruminicola\"->\"Prevotella-veroralis\""	copresence	2.28367e-08
\Acidaminococcus-intestini\"->\"Kluyvera-ascorbata\""	mutualExclusion	0.00213961
\Streptococcus-sp.-HSISM1\"->\"Streptococcus-parasanguinis\""	copresence	3.05538e-09
\Prevotella-bryantii\"->\"Duncaniella-dubosii\""	copresence	0.00287162
\Prevotella-intermedia\"->\"Sodaliphilus-pleomorphus\""	copresence	3.38339e-06
\Prevotella-intermedia\"->\"Prevotella-denticola\""	copresence	1.11466e-13
\Prevotella-intermedia\"->\"Muribaculum-gordoncarteri\""	copresence	0.00288424
\Prevotella-intermedia\"->\"Prevotella-multiformis\""	copresence	2.92719e-08
\Prevotella-nigrescens\"->\"Prevotella-sp.-E15-22\""	copresence	0.00149154
\Bacteroides-heparinolyticus\"->\"Prevotella-sp.-E2-28\""	copresence	0.0031639
\Qiania-dongpingensis\"->\"Blautia-producta\""	copresence	0.000104342
\Prevotella-melaninogenica\"->\"Prevotella-veroralis\""	copresence	3.83194e-07
\Citrobacter-braakii\"->\"Citrobacter-sp.-RHB36-C18\""	copresence	4.25231e-05
\Ruminococcus-champanellensis\"->\"Christensenella-minuta\""	copresence	0.001292
\Prevotella-melaninogenica\"->\"Prevotella-sp.-E15-22\""	copresence	5.66723e-05
\Muribaculum-gordoncarteri\"->\"Prevotella-sp.-E15-22\""	copresence	0.000230073
\Prevotella-multiformis\"->\"Prevotella-bryantii\""	copresence	0.00245283
\Prevotella-sp.-oral-taxon-475\"->\"Prevotella-denticola\""	copresence	2.83738e-07
\Prevotella-histicola\"->\"Prevotella-bryantii\""	copresence	1.58184e-05
\Prevotella-ruminicola\"->\"Prevotella-sp.-E2-28\""	copresence	0
\Citrobacter-sp.-RHB35-C21\"->\"Citrobacter-sp.-RHBSTW-00986\""	copresence	0.000277801
\Qiania-dongpingensis\"->\"Wansuia-hejianensis\""	copresence	0.00188716
\Prevotella-bryantii\"->\"Prevotella-denticola\""	copresence	0.000236814
\Sodaliphilus-pleomorphus\"->\"Prevotella-jejuni\""	copresence	1.25235e-05
\Prevotella-melaninogenica\"->\"Prevotella-sp.-E2-28\""	copresence	3.65477e-06
\Escherichia-albertii\"->\"Escherichia-coli\""	copresence	0.000434449
\Prevotella-melaninogenica\"->\"Prevotella-sp.-oral-taxon-475\""	copresence	0.00074257
\Prevotella-ruminicola\"->\"Prevotella-bryantii\""	copresence	3.68608e-07
\Butyrivibrio-hungatei\"->\"Pseudobutyrivibrio-xylanivorans\""	copresence	5.92859e-14
\Prevotella-intermedia\"->\"Prevotella-bryantii\""	copresence	7.85785e-05
\Prevotella-ruminicola\"->\"Muribaculum-gordoncarteri\""	copresence	0.000111473
\Prevotella-sp.-oral-taxon-475\"->\"Tannerella-serpentiformis\""	copresence	0.000857709
\Enterococcus-hirae\"->\"Eubacterium-sp.-MSJ-33\""	copresence	0.00257048
\Sodaliphilus-pleomorphus\"->\"Prevotella-sp.-E15-22\""	copresence	1.86525e-07
\Prevotella-ruminicola\"->\"Prevotella-sp.-oral-taxon-475\""	copresence	3.64675e-11
\Clostridium-sp.-SY8519\"->\"Pusillibacter-faecalis\""	copresence	0.000171698
\Tannerella-serpentiformis\"->\"Duncaniella-dubosii\""	copresence	0.0014527
\Escherichia-phage-slur01\"->\"uncultured-crAssphage\""	mutualExclusion	0
\Acutalibacter-muris\"->\"Ethanoligenens-harbinense\""	copresence	0
\Muribaculum-gordoncarteri\"->\"Tannerella-serpentiformis\""	copresence	2.71325e-06
\Bacteroides-ovatus\"->\"Bacteroides-luhongzhouii\""	copresence	0.00126343
\Pseudoprevotella-muciniphila\"->\"Prevotella-sp.-E15-22\""	copresence	8.78737e-05
\Prevotella-veroralis\"->\"Prevotella-denticola\""	copresence	1.64836e-11
\Prevotella-sp.-Rep29\"->\"Prevotella-herbatica\""	copresence	1.66842e-10
\Pseudoprevotella-muciniphila\"->\"Prevotella-histicola\""	copresence	0.00163928
\Prevotella-sp.-Rep29\"->\"Prevotella-veroralis\""	copresence	7.61494e-08
\Prevotella-multiformis\"->\"Prevotella-sp.-E15-22\""	copresence	2.00382e-11
\Pseudoprevotella-muciniphila\"->\"Prevotella-sp.-E9-3\""	copresence	3.64235e-05
\Citrobacter-braakii\"->\"Citrobacter-werkmanii\""	copresence	0.000962949
\Prevotella-sp.-Rep29\"->\"Prevotella-melaninogenica\""	copresence	0.000731816
\Prevotella-melaninogenica\"->\"Prevotella-denticola\""	copresence	7.51653e-06
\Sodaliphilus-pleomorphus\"->\"Prevotella-oris\""	copresence	2.12842e-05
\Prevotella-sp.-E2-28\"->\"Duncaniella-dubosii\""	copresence	0.00157238
\Prevotella-melaninogenica\"->\"Duncaniella-dubosii\""	copresence	0.000105801
\Prevotella-sp.-E13-17\"->\"Bacteroides-heparinolyticus\""	copresence	0.00144383
\Citrobacter-braakii\"->\"Citrobacter-sp.-RHBSTW-00570\""	copresence	6.87364e-05
\Prevotella-sp.-Rep29\"->\"Prevotella-sp.-E2-28\""	copresence	3.74389e-12
\Lacrimispora-saccharolytica\"->\"Blautia-sp.-NBRC-113351\""	copresence	0.000364618
\Prevotella-intermedia\"->\"Prevotella-sp.-E13-17\""	copresence	4.9156e-10
\Prevotella-multiformis\"->\"Prevotella-jejuni\""	copresence	0.0022328
\Faecalibacterium-duncaniae\"->\"Christensenella-minuta\""	copresence	4.27569e-06
\[Clostridium]-scindens\"->\"Wansuia-hejianensis\""	copresence	0.000222718
\Escherichia-albertii\"->\"Shigella-flexneri\""	copresence	5.64155e-06
\Prevotella-sp.-oral-taxon-475\"->\"Prevotella-bryantii\""	copresence	0.000684594
\Prevotella-sp.-E15-22\"->\"Prevotella-jejuni\""	copresence	6.98894e-05
\Citrobacter-braakii\"->\"Citrobacter-sp.-RHB35-C21\""	copresence	0
\Prevotella-sp.-E15-22\"->\"Duncaniella-dubosii\""	copresence	0.00304034
\Prevotella-sp.-E15-22\"->\"Prevotella-herbatica\""	copresence	1.11022e-16
\Prevotella-jejuni\"->\"Prevotella-sp.-E2-28\""	copresence	8.28299e-06
\Streptococcus-sp.-LPB0220\"->\"Streptococcus-parasanguinis\""	copresence	3.52588e-08
\Prevotella-nigrescens\"->\"Prevotella-histicola\""	copresence	2.00427e-06
\Prevotella-histicola\"->\"Prevotella-herbatica\""	copresence	2.22045e-16
\Prevotella-sp.-E9-3\"->\"Prevotella-bryantii\""	copresence	2.14786e-08
\Blautia-liquoris\"->\"Qiania-dongpingensis\""	copresence	9.11692e-06
\Prevotella-melaninogenica\"->\"Prevotella-multiformis\""	copresence	0.00124309
\Prevotella-nigrescens\"->\"Prevotella-sp.-E13-17\""	copresence	0.00113168
\Prevotella-melaninogenica\"->\"Prevotella-sp.-E13-17\""	copresence	4.09902e-05
\Prevotella-sp.-Rep29\"->\"Prevotella-sp.-E9-3\""	copresence	0
\Muribaculum-gordoncarteri\"->\"Bacteroides-zoogleoformans\""	copresence	0.00172581
\Pseudoprevotella-muciniphila\"->\"Bacteroides-heparinolyticus\""	copresence	0.00170459
\Prevotella-sp.-E15-22\"->\"Prevotella-sp.-E2-28\""	copresence	0
\Pseudoprevotella-muciniphila\"->\"Prevotella-herbatica\""	copresence	8.42323e-05
\Prevotella-sp.-Rep29\"->\"Prevotella-denticola\""	copresence	4.18203e-05
\Citrobacter-sp.-RHB36-C18\"->\"Citrobacter-sp.-172116965\""	copresence	4.13698e-05
\Sodaliphilus-pleomorphus\"->\"Prevotella-veroralis\""	copresence	5.59914e-05
\Prevotella-melaninogenica\"->\"Prevotella-oris\""	copresence	0.000212264
\Pseudoprevotella-muciniphila\"->\"Prevotella-veroralis\""	copresence	3.91527e-05
\Prevotella-sp.-Rep29\"->\"Prevotella-sp.-E15-22\""	copresence	0
\Prevotella-histicola\"->\"Prevotella-sp.-E2-28\""	copresence	3.51508e-12
\Ethanoligenens-harbinense\"->\"Faecalibacterium-duncaniae\""	copresence	0.0012315
\Citrobacter-braakii\"->\"Citrobacter-sp.-RHBSTW-00524\""	copresence	0.00142727
\Prevotella-sp.-E13-17\"->\"Prevotella-histicola\""	copresence	2.13163e-14
\Pseudoprevotella-muciniphila\"->\"Prevotella-ruminicola\""	copresence	1.65986e-05
\Prevotella-sp.-E2-28\"->\"Prevotella-denticola\""	copresence	2.00594e-06
\Sodaliphilus-pleomorphus\"->\"Prevotella-sp.-E13-17\""	copresence	8.27377e-07
\Prevotella-sp.-Rep29\"->\"Prevotella-oris\""	copresence	0
\Pseudoprevotella-muciniphila\"->\"Tannerella-serpentiformis\""	copresence	0.00010164
\Sodaliphilus-pleomorphus\"->\"Prevotella-sp.-E2-28\""	copresence	4.75117e-08
\Pseudoprevotella-muciniphila\"->\"Prevotella-sp.-E2-28\""	copresence	9.85824e-05
\Prevotella-multiformis\"->\"Prevotella-oris\""	copresence	5.17797e-12
\Coprococcus-comes\"->\"Collinsella-aerofaciens\""	copresence	7.98831e-06
\Citrobacter-braakii\"->\"Citrobacter-sp.-RHBSTW-00986\""	copresence	5.07598e-06
\Prevotella-multiformis\"->\"Prevotella-sp.-E9-3\""	copresence	3.08564e-08
\Pseudoprevotella-muciniphila\"->\"Prevotella-sp.-E13-17\""	copresence	4.98166e-05
\Muribaculum-gordoncarteri\"->\"Duncaniella-dubosii\""	copresence	2.17585e-06
\Pseudoprevotella-muciniphila\"->\"Prevotella-intermedia\""	copresence	0.000688459
\Prevotella-oris\"->\"Prevotella-bryantii\""	copresence	0.000140988
\Megasphaera-elsdenii\"->\"Pyramidobacter-piscolens\""	copresence	5.98358e-05
\Citrobacter-sp.-RHB36-C18\"->\"Citrobacter-sp.-RHB35-C21\""	copresence	9.79394e-12
\Prevotella-multiformis\"->\"Prevotella-sp.-E13-17\""	copresence	7.96746e-11
\Prevotella-herbatica\"->\"Prevotella-bryantii\""	copresence	5.13065e-08
\Prevotella-histicola\"->\"Prevotella-denticola\""	copresence	1.30481e-08
\Prevotella-ruminicola\"->\"Prevotella-sp.-E15-22\""	copresence	0
\Prevotella-nigrescens\"->\"Prevotella-veroralis\""	copresence	7.63775e-06
\Citrobacter-sp.-RHBSTW-00570\"->\"Citrobacter-sp.-RHBSTW-01013\""	copresence	9.95609e-05
\Prevotella-ruminicola\"->\"Prevotella-sp.-E9-3\""	copresence	0
\Prevotella-veroralis\"->\"Prevotella-sp.-E15-22\""	copresence	6.92811e-10
\Prevotella-intermedia\"->\"Prevotella-sp.-E9-3\""	copresence	1.33201e-08
\Sodaliphilus-pleomorphus\"->\"Prevotella-denticola\""	copresence	6.43668e-05
\Prevotella-sp.-E9-3\"->\"Prevotella-histicola\""	copresence	1.40887e-12
\Prevotella-histicola\"->\"Prevotella-jejuni\""	copresence	5.3611e-06
\Enterococcus-hirae\"->\"Fusobacterium-pseudoperiodonticum\""	copresence	0.00269545
\Prevotella-sp.-E13-17\"->\"Prevotella-herbatica\""	copresence	0
\Escherichia-fergusonii\"->\"Shigella-flexneri\""	copresence	7.46198e-07
\[Clostridium]-scindens\"->\"Blautia-producta\""	copresence	0.000107299
\Prevotella-sp.-E13-17\"->\"Prevotella-veroralis\""	copresence	1.04374e-10
\Citrobacter-sp.-RHB36-C18\"->\"Citrobacter-sp.-RHBSTW-01013\""	copresence	0.000172119
\Alistipes-seNegalensis\"->\"Odoribacter-splanchnicus\""	copresence	0.00203247
\Citrobacter-braakii\"->\"Citrobacter-portucalensis\""	copresence	0.000505458
\Prevotella-sp.-E9-3\"->\"Prevotella-jejuni\""	copresence	1.27778e-05
\Prevotella-intermedia\"->\"Prevotella-melaninogenica\""	copresence	1.4704e-07
\Streptococcus-parasanguinis\"->\"Streptococcus-salivarius\""	copresence	2.01566e-05
\Prevotella-sp.-E15-22\"->\"Tannerella-serpentiformis\""	copresence	0.00246448
\Prevotella-sp.-E13-17\"->\"Prevotella-sp.-E15-22\""	copresence	0
\Bacteroides-heparinolyticus\"->\"Prevotella-bryantii\""	copresence	0.000115152
\[Clostridium]-scindens\"->\"Blautia-sp.-NBRC-113351\""	copresence	5.17311e-07
\Escherichia-phage-slur01\"->\"Citrobacter-pasteurii\""	copresence	0
\Prevotella-sp.-E13-17\"->\"Prevotella-sp.-E2-28\""	copresence	0
\Prevotella-ruminicola\"->\"Prevotella-denticola\""	copresence	7.73717e-06

## Sheet: S8 Table
S8 Table. Nodes characterization of the interaction network of stool samples from pancreatic cancer patients (PDAC)
Label	Cluster	Type	ALDEx2 comparisions significance
Achromobacter-xylosoxidans	Cluster 1	Bacteria
Acutalibacter-muris	Cluster 1	Bacteria
Alistipes-communis		Bacteria
Alistipes-megaguti	Cluster 1	Bacteria
Alistipes-seNegalensis	Cluster 1	Bacteria
Bacteroides-faecis	Cluster 1	Bacteria	gut vs oral microbiome (effect = -4.85)
Bacteroides-heparinolyticus	Cluster 1	Bacteria
Bacteroides-humanifaecis		Bacteria
Bacteroides-sp.-A1C1		Bacteria
Bacteroides-sp.-CACC-737		Bacteria
Bacteroides-sp.-HF-162		Bacteria
Bacteroides-zoogleoformans	Cluster 1	Bacteria
Bifidobacterium-bifidum	Cluster 1	Bacteria
Bifidobacterium-breve	Cluster 1	Bacteria
Bifidobacterium-dentium		Bacteria
Bifidobacterium-longum		Bacteria
Blautia-argi	Cluster 1	Bacteria
Blautia-liquoris	Cluster 1	Bacteria
Blautia-producta	Cluster 1	Bacteria
Blautia-pseudococcoides	Cluster 1	Bacteria
Blautia-sp.-SC05B48	Cluster 1	Bacteria
Butyrivibrio-fibrisolvens	Cluster 1	Bacteria	HC vs PDAC (Effect = -1.53)
Butyrivibrio-hungatei	Cluster 1	Bacteria	HC vs PDAC (Effect = -1.30)
Christensenella-minuta	Cluster 1	Bacteria
Citrobacter-freundii	Cluster 1	Bacteria
Citrobacter-pasteurii	Cluster 1	Bacteria
Citrobacter-sp.-172116965	Cluster 1	Bacteria
Citrobacter-sp.-RHB35-C21		Bacteria
Citrobacter-sp.-RHB36-C18	Cluster 1	Bacteria
Citrobacter-sp.-RHBSTW-00524	Cluster 1	Bacteria
Citrobacter-sp.-RHBSTW-00570	Cluster 1	Bacteria
Citrobacter-sp.-RHBSTW-00986		Bacteria
Citrobacter-sp.-RHBSTW-01013	Cluster 1	Bacteria
Citrobacter-sp.-TSA-1	Cluster 1	Bacteria
Citrobacter-werkmanii	Cluster 1	Bacteria
Cloacibacillus-porcorum		Bacteria
Clostridium-cadaveris	Cluster 1	Bacteria
Clostridium-sp.-C1		Bacteria
Clostridium-sp.-M62-1	Cluster 1	Bacteria
Clostridium-sp.-SY8519	Cluster 1	Bacteria
Coprococcus-comes	Cluster 1	Bacteria
Coprococcus-sp.-ART55-1	Cluster 1	Bacteria	HC vs PDAC (Effect = -1.38)
Duncaniella-dubosii	Cluster 1	Bacteria
Dysosmobacter-sp.-Marseille-Q4140	Cluster 1	Bacteria
Enterobacter-cloacae	Cluster 1	Bacteria
Enterocloster-clostridioformis		Bacteria
Enterococcus-avium		Bacteria
Enterococcus-hirae		Bacteria
Escherichia-albertii	Cluster 1	Bacteria
Escherichia-coli	Cluster 1	Bacteria
Escherichia-fergusonii	Cluster 1	Bacteria
Escherichia-marmotae	Cluster 1	Bacteria
Escherichia-phage-slur01	Cluster 1	Phage
Ethanoligenens-harbinense	Cluster 1	Bacteria
Eubacterium-sp.-MSJ-33	Cluster 1	Bacteria
Faecalibacterium-duncaniae	Cluster 1	Bacteria
Faecalibacterium-prausnitzii	Cluster 1	Bacteria	gut vs oral microbiome (effect = -6.06)
Flavonifractor-plautii	Cluster 1	Bacteria	gut vs oral microbiome (effect = -7.41)
Fusobacterium-pseudoperiodonticum		Bacteria
Hafnia-alvei	Cluster 1	Bacteria
Klebsiella-grimontii	Cluster 1	Bacteria
Klebsiella-oxytoca	Cluster 1	Bacteria	HC vs PDAC (Effect = 0.78)
Klebsiella-pneumoniae	Cluster 1	Bacteria
Kluyvera-ascorbata	Cluster 1	Bacteria
Lachnoclostridium-phocaeense		Bacteria
Lachnoclostridium-sp.-YL32		Bacteria
Lacrimispora-saccharolytica	Cluster 1	Bacteria
Lactobacillus-gasseri		Bacteria
Lactobacillus-paragasseri		Bacteria
Ligilactobacillus-salivarius		Bacteria
Limosilactobacillus-fermentum		Bacteria
Limosilactobacillus-mucosae	Cluster 1	Bacteria
Limosilactobacillus-reuteri		Bacteria
Megasphaera-elsdenii		Bacteria
Megasphaera-hexanoica	Cluster 1	Bacteria
Megasphaera-massiliensis		Bacteria
Muribaculum-gordoncarteri	Cluster 1	Bacteria
Novisyntrophococcus-fermenticellae	Cluster 1	Bacteria
Odoribacter-splanchnicus		Bacteria	gut vs oral microbiome (effect = -6.96)
Olsenella-timonensis	Cluster 1	Bacteria
Parabacteroides-merdae	Cluster 1	Bacteria	gut vs oral microbiome (effect = -7.20)
Phascolarctobacterium-sp.-Marseille-Q4147		Bacteria
Phocaeicola-coprophilus	Cluster 1	Bacteria
Phocaeicola-vulgatus		Bacteria	gut vs oral microbiome (effect = -6.58)
Prevotella-bryantii	Cluster 1	Bacteria
Prevotella-denticola	Cluster 1	Bacteria
Prevotella-herbatica	Cluster 1	Bacteria
Prevotella-histicola	Cluster 1	Bacteria
Prevotella-intermedia	Cluster 1	Bacteria
Prevotella-jejuni	Cluster 1	Bacteria
Prevotella-melaninogenica	Cluster 1	Bacteria
Prevotella-multiformis		Bacteria
Prevotella-nigrescens	Cluster 1	Bacteria
Prevotella-oris	Cluster 1	Bacteria
Prevotella-ruminicola	Cluster 1	Bacteria
Prevotella-sp.-E13-17	Cluster 1	Bacteria
Prevotella-sp.-E15-22	Cluster 1	Bacteria
Prevotella-sp.-E2-28	Cluster 1	Bacteria
Prevotella-sp.-E9-3	Cluster 1	Bacteria
Prevotella-sp.-Rep29	Cluster 1	Bacteria
Prevotella-sp.-oral-taxon-475	Cluster 1	Bacteria
Prevotella-veroralis		Bacteria
Proteus-mirabilis		Bacteria
Pseudobutyrivibrio-xylanivorans	Cluster 1	Bacteria
Pseudoprevotella-muciniphila	Cluster 1	Bacteria
Pusillibacter-faecalis	Cluster 1	Bacteria
Qiania-dongpingensis	Cluster 1	Bacteria
Raoultella-ornithinolytica		Bacteria
Raoultella-planticola	Cluster 1	Bacteria
Rhizobium-oryzihabitans	Cluster 1	Bacteria
Romboutsia-ilealis	Cluster 1	Bacteria
Romboutsia-sp.-CE17	Cluster 1	Bacteria
Roseburia-hominis	Cluster 1	Bacteria	gut vs oral microbiome (effect = -5.28)
Ruminococcus-champanellensis	Cluster 1	Bacteria
Ruminococcus-sp.-FMBCY1		Bacteria
Ruthenibacterium-lactatiformans	Cluster 1	Bacteria	gut vs oral microbiome (effect = -6.36)
Schaalia-odontolytica		Bacteria	gut vs oral microbiome (effect = 4.78)
Shigella-flexneri	Cluster 1	Bacteria
Sodaliphilus-pleomorphus	Cluster 1	Bacteria
Staphylococcus-aureus	Cluster 1	Bacteria
Streptococcus-anginosus		Bacteria	HC vs PDAC (Effect = 1.13)
Streptococcus-gallolyticus		Bacteria
Streptococcus-lutetiensis		Bacteria
Streptococcus-parasanguinis		Bacteria	gut vs oral microbiome (effect = 4.77)
Streptococcus-salivarius		Bacteria	gut vs oral microbiome (effect = 5.35)
Streptococcus-sp.-A12		Bacteria	gut vs oral microbiome (effect = 5.14)
Streptococcus-sp.-HSISM1		Bacteria	gut vs oral microbiome (effect = 5.07)
Streptococcus-sp.-LPB0220		Bacteria	gut vs oral microbiome (effect = 4.84)
Succinivibrio-dextrinosolvens	Cluster 1	Bacteria
Sutterella-megalosphaeroides	Cluster 1	Bacteria
Tannerella-serpentiformis	Cluster 1	Bacteria
Veillonella-atypica	Cluster 1	Bacteria
Veillonella-parvula		Bacteria	gut vs oral microbiome (effect = 4.86)
Veillonella-rodentium		Bacteria
Veillonella-sp.-S12025-13	Cluster 1	Bacteria
Wansuia-hejianensis	Cluster 1	Bacteria
Wujia-chipingensis	Cluster 1	Bacteria
crAssphage-cr1-1	Cluster 1	Phage
crAssphage-cr11-1	Cluster 1	Phage
crAssphage-cr110-1	Cluster 1	Phage
crAssphage-cr114-1	Cluster 1	Phage
crAssphage-cr115-1	Cluster 1	Phage
crAssphage-cr124-1	Cluster 1	Phage
crAssphage-cr53-1	Cluster 1	Phage
crAssphage-cr6-1	Cluster 1	Phage
crAssphage-cr7-1	Cluster 1	Phage
crAssphage-cr85-1	Cluster 1	Phage
uncultured-crAssphage	Cluster 1	Phage

## Sheet: S9 Table
S9 Table. Edges table of the stool CoNet interaction network from pancreatic cancer patients (PDAC)
Label	interaction Type	p-value (Brown merge)
\Roseburia-hominis\"->\"Prevotella-denticola\""	copresence	0.000716752
\Phocaeicola-coprophilus\"->\"Bacteroides-zoogleoformans\""	copresence	4.91908e-05
\Prevotella-sp.-Rep29\"->\"Prevotella-sp.-E13-17\""	copresence	1.64719e-10
\crAssphage-cr7-1\"->\"Prevotella-histicola\""	copresence	0.00244368
\Veillonella-rodentium\"->\"Enterococcus-hirae\""	copresence	1.06363e-05
\Bacteroides-sp.-HF-162\"->\"Bacteroides-humanifaecis\""	copresence	0.00149315
\Coprococcus-comes\"->\"Achromobacter-xylosoxidans\""	copresence	0.00116183
\Faecalibacterium-duncaniae\"->\"Citrobacter-freundii\""	copresence	0.000664494
\Prevotella-sp.-oral-taxon-475\"->\"Prevotella-sp.-E9-3\""	copresence	3.33067e-16
\Escherichia-fergusonii\"->\"Escherichia-marmotae\""	copresence	2.63211e-08
\Streptococcus-sp.-HSISM1\"->\"Streptococcus-sp.-A12\""	copresence	0.00217047
\Limosilactobacillus-mucosae\"->\"crAssphage-cr124-1\""	copresence	0
\crAssphage-cr11-1\"->\"uncultured-crAssphage\""	copresence	1.03684e-10
\Ethanoligenens-harbinense\"->\"Bifidobacterium-breve\""	copresence	5.02409e-06
\Faecalibacterium-duncaniae\"->\"Butyrivibrio-hungatei\""	copresence	1.76889e-10
\Prevotella-nigrescens\"->\"Prevotella-melaninogenica\""	copresence	4.12571e-08
\Escherichia-phage-slur01\"->\"Prevotella-bryantii\""	copresence	5.69944e-09
\Prevotella-intermedia\"->\"Prevotella-histicola\""	copresence	4.16334e-14
\Butyrivibrio-fibrisolvens\"->\"Qiania-dongpingensis\""	copresence	4.47641e-08
\Prevotella-sp.-E9-3\"->\"Prevotella-herbatica\""	copresence	3.48902e-09
\Tannerella-serpentiformis\"->\"Prevotella-sp.-E2-28\""	copresence	1.37002e-13
\Alistipes-seNegalensis\"->\"Duncaniella-dubosii\""	copresence	4.28026e-06
\Bacteroides-faecis\"->\"Escherichia-albertii\""	mutualExclusion	0.00100436
\Olsenella-timonensis\"->\"Acutalibacter-muris\""	copresence	0.00185259
\Limosilactobacillus-reuteri\"->\"Streptococcus-gallolyticus\""	copresence	1.46745e-05
\Bifidobacterium-bifidum\"->\"Escherichia-albertii\""	copresence	0.00258469
\Novisyntrophococcus-fermenticellae\"->\"Blautia-liquoris\""	copresence	0
\Prevotella-herbatica\"->\"Prevotella-jejuni\""	copresence	4.86443e-09
\Clostridium-sp.-C1\"->\"Enterococcus-avium\""	copresence	3.1645e-05
\crAssphage-cr110-1\"->\"crAssphage-cr124-1\""	mutualExclusion	0.000406102
\Prevotella-intermedia\"->\"Megasphaera-hexanoica\""	copresence	0
\Bifidobacterium-bifidum\"->\"Citrobacter-sp.-TSA-1\""	copresence	0.000287375
\Escherichia-marmotae\"->\"Citrobacter-sp.-TSA-1\""	copresence	0.000902804
\Prevotella-ruminicola\"->\"Prevotella-sp.-E13-17\""	copresence	0
\Clostridium-sp.-SY8519\"->\"Succinivibrio-dextrinosolvens\""	copresence	0.0014668
\Alistipes-megaguti\"->\"Prevotella-herbatica\""	copresence	5.89931e-05
\Prevotella-sp.-E9-3\"->\"Prevotella-sp.-E2-28\""	copresence	0
\Prevotella-jejuni\"->\"Prevotella-bryantii\""	copresence	0
\Clostridium-cadaveris\"->\"Megasphaera-hexanoica\""	copresence	0
\Prevotella-sp.-E13-17\"->\"Prevotella-sp.-E9-3\""	copresence	1.11022e-16
\Alistipes-megaguti\"->\"Staphylococcus-aureus\""	copresence	0.00147557
\Veillonella-atypica\"->\"Veillonella-sp.-S12025-13\""	copresence	3.30846e-14
\Alistipes-megaguti\"->\"Prevotella-jejuni\""	copresence	0.00049058
\Roseburia-hominis\"->\"Veillonella-atypica\""	copresence	0.000113078
\Flavonifractor-plautii\"->\"Wansuia-hejianensis\""	copresence	0.00113361
\Citrobacter-sp.-RHB35-C21\"->\"Schaalia-odontolytica\""	copresence	1.90793e-05
\crAssphage-cr124-1\"->\"uncultured-crAssphage\""	copresence	0
\Prevotella-intermedia\"->\"Escherichia-phage-slur01\""	copresence	0
\Limosilactobacillus-mucosae\"->\"Megasphaera-hexanoica\""	copresence	0
\Fusobacterium-pseudoperiodonticum\"->\"Phascolarctobacterium-sp.-Marseille-Q4147\""	copresence	1.62891e-07
\Faecalibacterium-duncaniae\"->\"Faecalibacterium-prausnitzii\""	copresence	1.7534e-11
\Olsenella-timonensis\"->\"Succinivibrio-dextrinosolvens\""	copresence	0.00134252
\Bifidobacterium-breve\"->\"Citrobacter-sp.-TSA-1\""	copresence	0.000283022
\Enterobacter-cloacae\"->\"uncultured-crAssphage\""	copresence	0
\Ruminococcus-champanellensis\"->\"Bifidobacterium-breve\""	copresence	2.49574e-06
\Escherichia-fergusonii\"->\"Escherichia-coli\""	copresence	9.17392e-06
\Clostridium-cadaveris\"->\"Escherichia-phage-slur01\""	copresence	0
\Escherichia-marmotae\"->\"Escherichia-coli\""	copresence	7.14153e-09
\Prevotella-jejuni\"->\"Prevotella-denticola\""	copresence	1.41242e-05
\Prevotella-sp.-E13-17\"->\"Alistipes-megaguti\""	copresence	0.00268334
\Limosilactobacillus-mucosae\"->\"Escherichia-phage-slur01\""	copresence	0
\Prevotella-ruminicola\"->\"Prevotella-sp.-Rep29\""	copresence	1.31562e-07
\Sutterella-megalosphaeroides\"->\"crAssphage-cr7-1\""	copresence	0.000813797
\Sodaliphilus-pleomorphus\"->\"Faecalibacterium-duncaniae\""	copresence	4.18375e-05
\Coprococcus-comes\"->\"Faecalibacterium-prausnitzii\""	copresence	0.00060246
\Limosilactobacillus-reuteri\"->\"Ligilactobacillus-salivarius\""	copresence	8.04962e-06
\Escherichia-fergusonii\"->\"Escherichia-albertii\""	copresence	1.12432e-12
\Limosilactobacillus-mucosae\"->\"Prevotella-bryantii\""	copresence	3.47028e-10
\Megasphaera-massiliensis\"->\"Bifidobacterium-longum\""	copresence	0.00023686
\Ruminococcus-champanellensis\"->\"Ethanoligenens-harbinense\""	copresence	1.54432e-13
\crAssphage-cr124-1\"->\"Prevotella-bryantii\""	copresence	1.91045e-08
\Lachnoclostridium-phocaeense\"->\"Streptococcus-lutetiensis\""	copresence	0.000560867
\Prevotella-ruminicola\"->\"Tannerella-serpentiformis\""	copresence	9.57691e-07
\Limosilactobacillus-mucosae\"->\"Enterobacter-cloacae\""	copresence	0
\Prevotella-sp.-oral-taxon-475\"->\"Prevotella-herbatica\""	copresence	0.000103013
\Eubacterium-sp.-MSJ-33\"->\"Wujia-chipingensis\""	copresence	0
\Megasphaera-hexanoica\"->\"Enterobacter-cloacae\""	copresence	0
\Streptococcus-gallolyticus\"->\"Veillonella-parvula\""	copresence	0.00103228
\Limosilactobacillus-reuteri\"->\"Clostridium-sp.-C1\""	copresence	0.00124979
\Klebsiella-oxytoca\"->\"crAssphage-cr53-1\""	mutualExclusion	7.89932e-05
\Dysosmobacter-sp.-Marseille-Q4140\"->\"Flavonifractor-plautii\""	copresence	0.00118524
\Prevotella-nigrescens\"->\"Prevotella-oris\""	copresence	3.3761e-06
\Kluyvera-ascorbata\"->\"Achromobacter-xylosoxidans\""	copresence	0.000124682
\Bacteroides-faecis\"->\"Escherichia-marmotae\""	mutualExclusion	0.00175527
\Prevotella-sp.-oral-taxon-475\"->\"Prevotella-sp.-E2-28\""	copresence	0
\Sutterella-megalosphaeroides\"->\"Enterobacter-cloacae\""	copresence	0.00178775
\Prevotella-intermedia\"->\"uncultured-crAssphage\""	copresence	0
\Citrobacter-sp.-172116965\"->\"Citrobacter-freundii\""	copresence	0.00126791
\Escherichia-coli\"->\"Citrobacter-sp.-TSA-1\""	copresence	6.42656e-05
\Prevotella-herbatica\"->\"Prevotella-sp.-E2-28\""	copresence	2.80485e-09
\Escherichia-marmotae\"->\"Escherichia-albertii\""	copresence	0
\Ethanoligenens-harbinense\"->\"Dysosmobacter-sp.-Marseille-Q4140\""	copresence	1.5436e-05
\Alistipes-communis\"->\"Odoribacter-splanchnicus\""	copresence	0.000659337
\Faecalibacterium-duncaniae\"->\"Clostridium-sp.-M62-1\""	copresence	5.50282e-05
\Prevotella-ruminicola\"->\"Prevotella-jejuni\""	copresence	3.77565e-12
\Clostridium-cadaveris\"->\"uncultured-crAssphage\""	copresence	0
\crAssphage-cr11-1\"->\"Enterobacter-cloacae\""	copresence	2.57704e-11
\Sutterella-megalosphaeroides\"->\"Prevotella-jejuni\""	copresence	0
\Enterococcus-hirae\"->\"Streptococcus-gallolyticus\""	copresence	0.000244933
\Prevotella-sp.-E9-3\"->\"Prevotella-sp.-E15-22\""	copresence	0
\Limosilactobacillus-mucosae\"->\"Sutterella-megalosphaeroides\""	copresence	2.74523e-05
\Streptococcus-sp.-A12\"->\"Streptococcus-parasanguinis\""	copresence	2.7924e-05
\Limosilactobacillus-mucosae\"->\"uncultured-crAssphage\""	copresence	0
\Ruminococcus-champanellensis\"->\"Bifidobacterium-bifidum\""	copresence	0.00172682
\Prevotella-intermedia\"->\"Veillonella-atypica\""	copresence	0.000443809
\Blautia-argi\"->\"Qiania-dongpingensis\""	copresence	0.00238599
\Ethanoligenens-harbinense\"->\"Pusillibacter-faecalis\""	copresence	0.000593725
\Citrobacter-sp.-RHB36-C18\"->\"Citrobacter-pasteurii\""	copresence	7.33752e-05
\Megasphaera-elsdenii\"->\"Proteus-mirabilis\""	copresence	5.9955e-05
\Sutterella-megalosphaeroides\"->\"Prevotella-bryantii\""	copresence	0
\Lactobacillus-gasseri\"->\"Limosilactobacillus-fermentum\""	copresence	1.00474e-08
\Acutalibacter-muris\"->\"Flavonifractor-plautii\""	copresence	4.39498e-07
\Romboutsia-sp.-CE17\"->\"Pusillibacter-faecalis\""	copresence	0.00156483
\Sutterella-megalosphaeroides\"->\"Prevotella-denticola\""	copresence	4.68848e-06
\Escherichia-coli\"->\"Shigella-flexneri\""	copresence	0.000224932
\Raoultella-planticola\"->\"Prevotella-denticola\""	copresence	0
\Prevotella-ruminicola\"->\"Prevotella-melaninogenica\""	copresence	8.25717e-06
\Lachnoclostridium-phocaeense\"->\"Clostridium-sp.-C1\""	copresence	4.26359e-05
\Coprococcus-comes\"->\"Eubacterium-sp.-MSJ-33\""	copresence	0.00144373
\Prevotella-sp.-oral-taxon-475\"->\"Prevotella-sp.-E15-22\""	copresence	0
\Clostridium-sp.-M62-1\"->\"Blautia-producta\""	copresence	0.000164567
\Dysosmobacter-sp.-Marseille-Q4140\"->\"Christensenella-minuta\""	copresence	0.00122903
\Limosilactobacillus-reuteri\"->\"Streptococcus-lutetiensis\""	copresence	0.00168952
\Escherichia-phage-slur01\"->\"Raoultella-planticola\""	copresence	0
\crAssphage-cr11-1\"->\"Prevotella-denticola\""	copresence	3.24493e-07
\Citrobacter-sp.-RHBSTW-01013\"->\"Rhizobium-oryzihabitans\""	copresence	0.000599207
\Bacteroides-humanifaecis\"->\"Bacteroides-sp.-CACC-737\""	copresence	0.00178958
\Prevotella-sp.-E13-17\"->\"Prevotella-sp.-oral-taxon-475\""	copresence	6.86473e-12
\crAssphage-cr11-1\"->\"crAssphage-cr124-1\""	copresence	1.96876e-12
\Bacteroides-heparinolyticus\"->\"Bacteroides-zoogleoformans\""	copresence	0.00244272
\Butyrivibrio-fibrisolvens\"->\"Pseudobutyrivibrio-xylanivorans\""	copresence	3.36269e-06
\Phocaeicola-coprophilus\"->\"Bacteroides-heparinolyticus\""	copresence	6.47404e-05
\Prevotella-intermedia\"->\"crAssphage-cr11-1\""	copresence	0.00124627
\Kluyvera-ascorbata\"->\"Klebsiella-grimontii\""	copresence	4.89061e-07
\Escherichia-albertii\"->\"Citrobacter-sp.-TSA-1\""	copresence	0.00167653
\Prevotella-sp.-Rep29\"->\"Prevotella-sp.-oral-taxon-475\""	copresence	0
\Citrobacter-sp.-RHB36-C18\"->\"Citrobacter-sp.-RHBSTW-00570\""	copresence	0.000523592
\Romboutsia-ilealis\"->\"Christensenella-minuta\""	copresence	0.00094566
\Prevotella-sp.-E13-17\"->\"Prevotella-jejuni\""	copresence	5.44956e-06
\Prevotella-intermedia\"->\"Prevotella-jejuni\""	copresence	1.53868e-09
\Enterobacter-cloacae\"->\"crAssphage-cr124-1\""	copresence	0
\Streptococcus-sp.-HSISM1\"->\"Streptococcus-sp.-LPB0220\""	copresence	0
\Prevotella-multiformis\"->\"Prevotella-veroralis\""	copresence	1.10106e-08
\Prevotella-ruminicola\"->\"Prevotella-histicola\""	copresence	2.23428e-09
\Megasphaera-hexanoica\"->\"Veillonella-atypica\""	copresence	0.00106504
\Clostridium-cadaveris\"->\"Enterobacter-cloacae\""	copresence	0
\Coprococcus-comes\"->\"Butyrivibrio-fibrisolvens\""	copresence	1.1817e-07
\Escherichia-marmotae\"->\"Shigella-flexneri\""	copresence	8.73576e-11
\Citrobacter-sp.-RHBSTW-01013\"->\"Citrobacter-sp.-172116965\""	copresence	1.81102e-05
\Coprococcus-comes\"->\"Staphylococcus-aureus\""	copresence	0.000338122
\Limosilactobacillus-reuteri\"->\"Enterococcus-hirae\""	copresence	0.000884793
\Roseburia-hominis\"->\"Prevotella-bryantii\""	copresence	0.00012441
\Citrobacter-sp.-RHBSTW-00570\"->\"Citrobacter-sp.-RHBSTW-00524\""	copresence	0.000195132
\Coprococcus-sp.-ART55-1\"->\"Blautia-sp.-SC05B48\""	copresence	6.76829e-05
\Bacteroides-sp.-A1C1\"->\"Bacteroides-humanifaecis\""	copresence	2.7364e-06
\Megasphaera-hexanoica\"->\"crAssphage-cr124-1\""	copresence	0
\Limosilactobacillus-mucosae\"->\"crAssphage-cr7-1\""	copresence	0
\Prevotella-denticola\"->\"uncultured-crAssphage\""	copresence	0
\Coprococcus-comes\"->\"Klebsiella-grimontii\""	copresence	0.00199437
\Olsenella-timonensis\"->\"Clostridium-sp.-SY8519\""	copresence	3.9071e-05
\Phocaeicola-coprophilus\"->\"Alistipes-megaguti\""	copresence	1.4738e-07
\Citrobacter-sp.-RHBSTW-00986\"->\"Raoultella-ornithinolytica\""	copresence	9.91271e-06
\Coprococcus-comes\"->\"Qiania-dongpingensis\""	copresence	0.000192101
\Phocaeicola-vulgatus\"->\"Streptococcus-salivarius\""	copresence	1.67497e-06
\Lacrimispora-saccharolytica\"->\"Citrobacter-freundii\""	copresence	0.00258207
\Megasphaera-hexanoica\"->\"Raoultella-planticola\""	copresence	0
\Coprococcus-comes\"->\"Kluyvera-ascorbata\""	copresence	0.00159102
\crAssphage-cr124-1\"->\"Prevotella-denticola\""	copresence	0
\Enterobacter-cloacae\"->\"Prevotella-bryantii\""	copresence	9.62827e-07
\crAssphage-cr7-1\"->\"Raoultella-planticola\""	copresence	0
\Acutalibacter-muris\"->\"Dysosmobacter-sp.-Marseille-Q4140\""	copresence	4.03201e-08
\crAssphage-cr7-1\"->\"Prevotella-denticola\""	copresence	0
\Butyrivibrio-hungatei\"->\"Qiania-dongpingensis\""	copresence	0.000385645
\Clostridium-cadaveris\"->\"crAssphage-cr11-1\""	copresence	1.27267e-08
\Clostridium-cadaveris\"->\"Prevotella-denticola\""	copresence	0
\Prevotella-intermedia\"->\"Sutterella-megalosphaeroides\""	copresence	7.46453e-11
\Olsenella-timonensis\"->\"Wansuia-hejianensis\""	copresence	0.00183485
\Clostridium-sp.-SY8519\"->\"Qiania-dongpingensis\""	copresence	3.11961e-05
\Prevotella-sp.-Rep29\"->\"Tannerella-serpentiformis\""	copresence	7.44075e-10
\Sodaliphilus-pleomorphus\"->\"Achromobacter-xylosoxidans\""	copresence	0.00102956
\crAssphage-cr7-1\"->\"Prevotella-bryantii\""	copresence	2.17917e-08
\Prevotella-ruminicola\"->\"Prevotella-herbatica\""	copresence	0
\Butyrivibrio-fibrisolvens\"->\"Blautia-sp.-SC05B48\""	copresence	5.12684e-05
\Coprococcus-comes\"->\"Butyrivibrio-hungatei\""	copresence	8.48443e-10
\Bifidobacterium-bifidum\"->\"Bifidobacterium-breve\""	copresence	0.000231925
\Prevotella-nigrescens\"->\"Pseudoprevotella-muciniphila\""	copresence	4.7374e-05
\Coprococcus-sp.-ART55-1\"->\"Butyrivibrio-hungatei\""	copresence	1.77123e-05
\Prevotella-intermedia\"->\"crAssphage-cr7-1\""	copresence	0
\Veillonella-rodentium\"->\"Veillonella-parvula\""	copresence	0
\Prevotella-intermedia\"->\"Prevotella-denticola\""	copresence	0
\crAssphage-cr53-1\"->\"Klebsiella-pneumoniae\""	mutualExclusion	0.00012389
\Butyrivibrio-fibrisolvens\"->\"Faecalibacterium-duncaniae\""	copresence	3.47637e-06
\Hafnia-alvei\"->\"Flavonifractor-plautii\""	copresence	3.54479e-08
\Clostridium-cadaveris\"->\"Limosilactobacillus-mucosae\""	copresence	0
\Prevotella-histicola\"->\"Prevotella-bryantii\""	copresence	0
\Prevotella-ruminicola\"->\"Prevotella-sp.-E2-28\""	copresence	3.30033e-09
\Prevotella-bryantii\"->\"Raoultella-planticola\""	copresence	7.25747e-10
\Clostridium-cadaveris\"->\"crAssphage-cr7-1\""	copresence	0
\crAssphage-cr11-1\"->\"Prevotella-bryantii\""	copresence	0.00127394
\Sutterella-megalosphaeroides\"->\"Raoultella-planticola\""	copresence	0.000338155
\Coprococcus-comes\"->\"Faecalibacterium-duncaniae\""	copresence	9.82327e-06
\Qiania-dongpingensis\"->\"Wansuia-hejianensis\""	copresence	0.000271013
\Prevotella-bryantii\"->\"Prevotella-denticola\""	copresence	9.99201e-16
\Clostridium-sp.-C1\"->\"Ligilactobacillus-salivarius\""	copresence	0.0010561
\Escherichia-albertii\"->\"Escherichia-coli\""	copresence	2.61495e-07
\Ruthenibacterium-lactatiformans\"->\"Pusillibacter-faecalis\""	copresence	0.00203644
\Prevotella-ruminicola\"->\"Prevotella-bryantii\""	copresence	2.45459e-06
\Prevotella-sp.-E13-17\"->\"Tannerella-serpentiformis\""	copresence	7.98784e-09
\Klebsiella-grimontii\"->\"Achromobacter-xylosoxidans\""	copresence	3.42401e-05
\Butyrivibrio-hungatei\"->\"Pseudobutyrivibrio-xylanivorans\""	copresence	1.11455e-09
\Megasphaera-hexanoica\"->\"crAssphage-cr7-1\""	copresence	0
\Prevotella-intermedia\"->\"Prevotella-bryantii\""	copresence	0
\Prevotella-sp.-oral-taxon-475\"->\"Tannerella-serpentiformis\""	copresence	5.06457e-08
\Blautia-pseudococcoides\"->\"Blautia-producta\""	copresence	8.88795e-07
\Prevotella-ruminicola\"->\"Prevotella-sp.-oral-taxon-475\""	copresence	1.74316e-07
\Sutterella-megalosphaeroides\"->\"Escherichia-phage-slur01\""	copresence	0.000248894
\Escherichia-phage-slur01\"->\"uncultured-crAssphage\""	copresence	0
\Acutalibacter-muris\"->\"Ethanoligenens-harbinense\""	copresence	0.000312445
\Ruminococcus-sp.-FMBCY1\"->\"Cloacibacillus-porcorum\""	copresence	7.48828e-05
\Prevotella-sp.-Rep29\"->\"Prevotella-herbatica\""	copresence	5.58991e-05
\Streptococcus-lutetiensis\"->\"Enterococcus-avium\""	copresence	4.418e-05
\Enterococcus-hirae\"->\"Ligilactobacillus-salivarius\""	copresence	0.00261934
\Bifidobacterium-dentium\"->\"Lactobacillus-paragasseri\""	copresence	1.27178e-07
\Escherichia-phage-slur01\"->\"Prevotella-denticola\""	copresence	0
\Faecalibacterium-duncaniae\"->\"Achromobacter-xylosoxidans\""	copresence	0.00105941
\crAssphage-cr11-1\"->\"crAssphage-cr7-1\""	copresence	6.43349e-10
\Prevotella-melaninogenica\"->\"Prevotella-denticola\""	copresence	0.00117659
\Alistipes-seNegalensis\"->\"Christensenella-minuta\""	copresence	0.000472524
\Clostridium-cadaveris\"->\"Prevotella-bryantii\""	copresence	8.92656e-08
\crAssphage-cr7-1\"->\"crAssphage-cr124-1\""	copresence	0
\Prevotella-sp.-Rep29\"->\"Prevotella-sp.-E2-28\""	copresence	0
\crAssphage-cr11-1\"->\"Raoultella-planticola\""	copresence	2.00158e-09
\Clostridium-sp.-C1\"->\"Streptococcus-lutetiensis\""	copresence	2.3934e-10
\crAssphage-cr124-1\"->\"crAssphage-cr53-1\""	mutualExclusion	0
\Escherichia-albertii\"->\"Shigella-flexneri\""	copresence	1.4988e-14
\Clostridium-cadaveris\"->\"crAssphage-cr124-1\""	copresence	0
\crAssphage-cr6-1\"->\"crAssphage-cr124-1\""	mutualExclusion	3.13497e-07
\Citrobacter-sp.-RHBSTW-00524\"->\"Citrobacter-freundii\""	copresence	0.000545979
\Prevotella-sp.-E15-22\"->\"Prevotella-herbatica\""	copresence	3.21322e-11
\Sutterella-megalosphaeroides\"->\"Megasphaera-hexanoica\""	copresence	0.000403138
\Sodaliphilus-pleomorphus\"->\"Faecalibacterium-prausnitzii\""	copresence	7.01752e-06
\Citrobacter-sp.-RHB36-C18\"->\"Rhizobium-oryzihabitans\""	copresence	0.000502465
\Prevotella-histicola\"->\"Prevotella-herbatica\""	copresence	8.05933e-07
\Sutterella-megalosphaeroides\"->\"Prevotella-histicola\""	copresence	0
\Clostridium-cadaveris\"->\"Prevotella-intermedia\""	copresence	5.06486e-09
\Enterobacter-cloacae\"->\"crAssphage-cr7-1\""	copresence	0
\crAssphage-cr114-1\"->\"crAssphage-cr53-1\""	copresence	2.33224e-06
\Prevotella-melaninogenica\"->\"Prevotella-sp.-E13-17\""	copresence	4.79097e-05
\Prevotella-intermedia\"->\"Roseburia-hominis\""	copresence	9.92424e-08
\Prevotella-sp.-Rep29\"->\"Prevotella-sp.-E9-3\""	copresence	1.44329e-14
\Prevotella-intermedia\"->\"Enterobacter-cloacae\""	copresence	0
\Raoultella-planticola\"->\"Klebsiella-pneumoniae\""	copresence	5.61063e-05
\Prevotella-sp.-E15-22\"->\"Prevotella-sp.-E2-28\""	copresence	0
\crAssphage-cr124-1\"->\"Raoultella-planticola\""	copresence	0
\Prevotella-herbatica\"->\"Tannerella-serpentiformis\""	copresence	9.67164e-05
\Megasphaera-hexanoica\"->\"Prevotella-bryantii\""	copresence	2.22184e-09
\Prevotella-melaninogenica\"->\"Prevotella-oris\""	copresence	6.97854e-11
\Prevotella-sp.-Rep29\"->\"Prevotella-sp.-E15-22\""	copresence	0
\Megasphaera-hexanoica\"->\"Escherichia-phage-slur01\""	copresence	0
\Escherichia-phage-slur01\"->\"crAssphage-cr7-1\""	copresence	0
\Coprococcus-comes\"->\"Sodaliphilus-pleomorphus\""	copresence	8.09793e-09
\Prevotella-sp.-E13-17\"->\"Prevotella-histicola\""	copresence	1.85481e-05
\Coprococcus-sp.-ART55-1\"->\"Butyrivibrio-fibrisolvens\""	copresence	5.74332e-06
\Enterobacter-cloacae\"->\"Raoultella-planticola\""	copresence	0
\Megasphaera-hexanoica\"->\"uncultured-crAssphage\""	copresence	0
\Eubacterium-sp.-MSJ-33\"->\"Pseudobutyrivibrio-xylanivorans\""	copresence	0.000504614
\Pseudoprevotella-muciniphila\"->\"Parabacteroides-merdae\""	copresence	0.00112845
\crAssphage-cr7-1\"->\"uncultured-crAssphage\""	copresence	0
\Clostridium-sp.-SY8519\"->\"Wansuia-hejianensis\""	copresence	9.38267e-05
\crAssphage-cr124-1\"->\"crAssphage-cr85-1\""	mutualExclusion	8.57418e-07
\Lachnoclostridium-sp.-YL32\"->\"Enterocloster-clostridioformis\""	copresence	0.00107165
\Clostridium-sp.-SY8519\"->\"Novisyntrophococcus-fermenticellae\""	copresence	8.23879e-06
\crAssphage-cr114-1\"->\"uncultured-crAssphage\""	mutualExclusion	0
\Lachnoclostridium-phocaeense\"->\"Enterococcus-avium\""	copresence	1.45752e-06
\Clostridium-cadaveris\"->\"Sutterella-megalosphaeroides\""	copresence	0.000623398
\Muribaculum-gordoncarteri\"->\"Duncaniella-dubosii\""	copresence	0.000492499
\Phocaeicola-coprophilus\"->\"Prevotella-herbatica\""	copresence	2.19889e-06
\Prevotella-histicola\"->\"Prevotella-denticola\""	copresence	7.17868e-08
\Sutterella-megalosphaeroides\"->\"Prevotella-herbatica\""	copresence	6.07327e-06
\Prevotella-ruminicola\"->\"Prevotella-sp.-E15-22\""	copresence	0
\Streptococcus-anginosus\"->\"Streptococcus-sp.-HSISM1\""	copresence	0.000582054
\Limosilactobacillus-mucosae\"->\"crAssphage-cr11-1\""	copresence	9.84064e-11
\crAssphage-cr115-1\"->\"crAssphage-cr124-1\""	mutualExclusion	8.2089e-10
\Prevotella-ruminicola\"->\"Prevotella-sp.-E9-3\""	copresence	2.95646e-09
\Ethanoligenens-harbinense\"->\"Ruthenibacterium-lactatiformans\""	copresence	0.000436706
\Faecalibacterium-prausnitzii\"->\"Citrobacter-sp.-172116965\""	copresence	0.00111361
\Citrobacter-werkmanii\"->\"Citrobacter-pasteurii\""	copresence	0.000704824
\Megasphaera-hexanoica\"->\"crAssphage-cr11-1\""	copresence	4.1553e-10
\Escherichia-phage-slur01\"->\"Enterobacter-cloacae\""	copresence	0
\Prevotella-intermedia\"->\"crAssphage-cr124-1\""	copresence	0
\Prevotella-intermedia\"->\"Raoultella-planticola\""	copresence	0
\Prevotella-ruminicola\"->\"Alistipes-megaguti\""	copresence	0.000337439
\Faecalibacterium-duncaniae\"->\"Pseudobutyrivibrio-xylanivorans\""	copresence	5.08164e-05
\Enterococcus-avium\"->\"Ligilactobacillus-salivarius\""	copresence	2.18371e-05
\Prevotella-bryantii\"->\"uncultured-crAssphage\""	copresence	1.19959e-07
\Ruminococcus-champanellensis\"->\"Ruthenibacterium-lactatiformans\""	copresence	0.000701978
\Prevotella-intermedia\"->\"Limosilactobacillus-mucosae\""	copresence	0
\Sutterella-megalosphaeroides\"->\"uncultured-crAssphage\""	copresence	0.000238354
\crAssphage-cr1-1\"->\"crAssphage-cr124-1\""	mutualExclusion	6.85148e-06
\Clostridium-sp.-SY8519\"->\"Blautia-liquoris\""	copresence	6.91633e-07
\crAssphage-cr114-1\"->\"crAssphage-cr124-1\""	mutualExclusion	0
\Escherichia-phage-slur01\"->\"crAssphage-cr124-1\""	copresence	0
\Citrobacter-sp.-RHB36-C18\"->\"Kluyvera-ascorbata\""	copresence	9.52028e-06
\Prevotella-histicola\"->\"Prevotella-jejuni\""	copresence	0
\Olsenella-timonensis\"->\"Ethanoligenens-harbinense\""	copresence	0.000437676
\Sutterella-megalosphaeroides\"->\"crAssphage-cr124-1\""	copresence	0.000280371
\Prevotella-sp.-E13-17\"->\"Prevotella-herbatica\""	copresence	3.33067e-16
\Escherichia-fergusonii\"->\"Shigella-flexneri\""	copresence	2.65494e-09
\Enterobacter-cloacae\"->\"Prevotella-denticola\""	copresence	0
\Clostridium-cadaveris\"->\"Raoultella-planticola\""	copresence	0
\Raoultella-planticola\"->\"uncultured-crAssphage\""	copresence	0
\Prevotella-sp.-E9-3\"->\"Tannerella-serpentiformis\""	copresence	4.53582e-12
\Citrobacter-sp.-RHB36-C18\"->\"Citrobacter-sp.-RHBSTW-01013\""	copresence	0.00161385
\Limosilactobacillus-mucosae\"->\"Raoultella-planticola\""	copresence	0
\Prevotella-sp.-E15-22\"->\"Tannerella-serpentiformis\""	copresence	6.80694e-09
\Prevotella-sp.-E13-17\"->\"Prevotella-sp.-E15-22\""	copresence	0
\Limosilactobacillus-mucosae\"->\"Prevotella-denticola\""	copresence	0
\Megasphaera-hexanoica\"->\"Prevotella-denticola\""	copresence	0
\Pseudoprevotella-muciniphila\"->\"Prevotella-melaninogenica\""	copresence	3.0825e-06
\Escherichia-phage-slur01\"->\"crAssphage-cr11-1\""	copresence	2.15489e-10
\Butyrivibrio-fibrisolvens\"->\"Butyrivibrio-hungatei\""	copresence	0
\Prevotella-sp.-E13-17\"->\"Prevotella-sp.-E2-28\""	copresence	2.22045e-16

## Sheet: S10 Table
S10 Table. Nodes characterization of the interaction network of saliva samples from healthy individuals (HC)
Label	Cluster	Type	ALDEx2 comparisions significance
Abiotrophia-defectiva		Bacteria	gut vs oral microbiome (effect = 2.35)
Actinomyces-faecalis	Cluster 2	Bacteria
Actinomyces-howellii	Cluster 2	Bacteria
Actinomyces-naeslundii		Bacteria
Actinomyces-oris		Bacteria
Actinomyces-radicidentis	Cluster 2	Bacteria
Actinomyces-respiraculi	Cluster 2	Bacteria
Actinomyces-slackii	Cluster 2	Bacteria
Actinomyces-sp.-Chiba101	Cluster 2	Bacteria
Actinomyces-sp.-HMT-175		Bacteria
Actinomyces-sp.-Z16	Cluster 2	Bacteria
Actinomyces-viscosus		Bacteria
Actinomyces-weissii	Cluster 2	Bacteria
Aggregatibacter-actinomycetemcomitans		Bacteria
Aggregatibacter-segnis		Bacteria
Aggregatibacter-sp.-2125159857		Bacteria
Aggregatibacter-sp.-Marseille-P9115		Bacteria
Aggregatibacter-sp.-oral-taxon-513		Bacteria
Aminipila-terrae		Bacteria
Bacteroides-zoogleoformans	Cluster 3	Bacteria
Burkholderia-multivorans		Bacteria
Candidatus-Minimicrobia-vallesae		Bacteria
Candidatus-Nanosynbacter-featherlites		Bacteria
Candidatus-Nanosynbacter-lyticus		Bacteria
Candidatus-Nanosynbacter-sp.-HMT-352		Bacteria	gut vs oral microbiome (effect = 5.07)
Candidatus-Saccharimonas-aalborgensis		Bacteria
Capnocytophaga-endodontalis	Cluster 4	Bacteria
Capnocytophaga-gingivalis	Cluster 4	Bacteria	gut vs oral microbiome (effect = 4.00)
Capnocytophaga-leadbetteri	Cluster 4	Bacteria
Capnocytophaga-ochracea	Cluster 4	Bacteria
Capnocytophaga-sp.-FDAARGOS-737	Cluster 4	Bacteria
Capnocytophaga-sp.-oral-taxon-864	Cluster 4	Bacteria
Capnocytophaga-sp.-oral-taxon-878	Cluster 4	Bacteria
Capnocytophaga-sp.-oral-taxon-902	Cluster 4	Bacteria
Capnocytophaga-sputigena	Cluster 4	Bacteria
Cardiobacterium-hominis		Bacteria
Eikenella-corrodens		Bacteria
Eikenella-exigua		Bacteria
Emergencia-timonensis		Bacteria
Enterobacter-hormaechei	Cluster 3	Bacteria
Fusobacterium-canifelinum		Bacteria
Fusobacterium-hwasookii		Bacteria
Fusobacterium-periodonticum		Bacteria
Fusobacterium-pseudoperiodonticum		Bacteria	gut vs oral microbiome (effect = 3.54)
Fusobacterium-sp.-oral-taxon-203		Bacteria
Gemella-morbillorum		Bacteria	gut vs oral microbiome (effect = 4.03)
Haemophilus-haemolyticus		Bacteria
Haemophilus-influenzae		Bacteria
Haemophilus-parainfluenzae		Bacteria	gut vs oral microbiome (effect = 5.11)
Haemophilus-sp.-oral-taxon-036		Bacteria
Kingella-kingae		Bacteria
Lacticaseibacillus-rhamnosus	Cluster 3	Bacteria
Lactobacillus-crispatus		Bacteria
Lactobacillus-gasseri		Bacteria
Lactobacillus-iners		Bacteria
Leptotrichia-hofstadii	Cluster 5	Bacteria
Leptotrichia-shahii	Cluster 5	Bacteria
Leptotrichia-sp.-oral-taxon-212	Cluster 5	Bacteria	gut vs oral microbiome (effect = 4.22)
Leptotrichia-sp.-oral-taxon-218	Cluster 5	Bacteria
Leptotrichia-sp.-oral-taxon-221	Cluster 5	Bacteria
Leptotrichia-sp.-oral-taxon-847	Cluster 5	Bacteria
Leptotrichia-trevisanii	Cluster 5	Bacteria
Leptotrichia-wadei	Cluster 5	Bacteria	gut vs oral microbiome (effect = 3.28)
Megasphaera-hexanoica		Bacteria
Megasphaera-massiliensis		Bacteria
Megasphaera-stantonii		Bacteria
Mogibacterium-diversum		Bacteria	gut vs oral microbiome (effect = 3.78)
Mogibacterium-pumilum		Bacteria
Morococcus-cerebrosus		Bacteria
Neisseria-brasiliensis	Cluster 1	Bacteria
Neisseria-chenwenguii	Cluster 1	Bacteria
Neisseria-cinerea	Cluster 1	Bacteria
Neisseria-elongata	Cluster 1	Bacteria	gut vs oral microbiome (effect = 3.70)
Neisseria-flavescens	Cluster 1	Bacteria	gut vs oral microbiome (effect = 3.36)
Neisseria-gonorrhoeae	Cluster 1	Bacteria
Neisseria-lactamica	Cluster 1	Bacteria
Neisseria-meningitidis	Cluster 1	Bacteria
Neisseria-mucosa	Cluster 1	Bacteria	gut vs oral microbiome (effect = 4.41)
Neisseria-sicca		Bacteria	gut vs oral microbiome (effect = 3.60)
Neisseria-sp.-KEM232	Cluster 1	Bacteria
Neisseria-subflava	Cluster 1	Bacteria	gut vs oral microbiome (effect = 3.48)
Neisseria-weixii	Cluster 1	Bacteria
Pauljensenia-hongkongensis	Cluster 2	Bacteria
Porphyromonas-cangingivalis	Cluster 3	Bacteria
Porphyromonas-sp.-oral-taxon-275	Cluster 3	Bacteria
Prevotella-bryantii	Cluster 3	Bacteria
Prevotella-buccalis	Cluster 3	Bacteria
Prevotella-copri	Cluster 3	Bacteria
Prevotella-enoeca	Cluster 3	Bacteria
Prevotella-herbatica	Cluster 3	Bacteria
Prevotella-intermedia	Cluster 3	Bacteria	gut vs oral microbiome (effect = 3.09)
Prevotella-jejuni	Cluster 3	Bacteria
Prevotella-melaninogenica	Cluster 3	Bacteria	gut vs oral microbiome (effect = 3.85)
Prevotella-multiformis	Cluster 3	Bacteria
Prevotella-nigrescens	Cluster 3	Bacteria	gut vs oral microbiome (effect = 3.45)
Prevotella-oris	Cluster 3	Bacteria
Prevotella-sp.-oral-taxon-475	Cluster 3	Bacteria
Rothia-kristinae	Cluster 2	Bacteria
Schaalia-odontolytica	Cluster 2	Bacteria	gut vs oral microbiome (effect = 5.37)
Selenomonas-sp.-oral-taxon-126		Bacteria
Selenomonas-sp.-oral-taxon-136		Bacteria
Selenomonas-sp.-oral-taxon-478		Bacteria
Selenomonas-sp.-oral-taxon-920		Bacteria
Selenomonas-timonae		Bacteria
Simonsiella-muelleri		Bacteria
Streptococcus-constellatus		Bacteria
Streptococcus-gwangjuense	Cluster 6	Bacteria	gut vs oral microbiome (effect = 3.62)
Streptococcus-ilei		Bacteria	gut vs oral microbiome (effect = 3.65)
Streptococcus-koreensis		Bacteria
Streptococcus-lactarius	Cluster 7	Bacteria
Streptococcus-milleri		Bacteria
Streptococcus-mitis	Cluster 6	Bacteria	gut vs oral microbiome (effect = 4.84)
Streptococcus-oralis	Cluster 6	Bacteria	gut vs oral microbiome (effect = 5.19)
Streptococcus-parasanguinis	Cluster 7	Bacteria
Streptococcus-phage-SpSL1	Cluster 6	Phage
Streptococcus-pneumoniae	Cluster 6	Bacteria
Streptococcus-rubneri		Bacteria	gut vs oral microbiome (effect = 3.80)
Streptococcus-salivarius	Cluster 7	Bacteria	gut vs oral microbiome (effect = 3.31)
Streptococcus-sp.-116-D4	Cluster 6	Bacteria	gut vs oral microbiome (effect = 4.09)
Streptococcus-sp.-A12		Bacteria	gut vs oral microbiome (effect = 3.89)
Streptococcus-sp.-FDAARGOS-192	Cluster 7	Bacteria	HC vs PDAC (effect = 0.64)
Streptococcus-sp.-HSISM1	Cluster 7	Bacteria	gut vs oral microbiome (effect = 3.39)
Streptococcus-sp.-HSISS2	Cluster 7	Bacteria
Streptococcus-sp.-LPB0220	Cluster 7	Bacteria
Streptococcus-sp.-NPS-308	Cluster 6	Bacteria	gut vs oral microbiome (effect = 3.85)
Streptococcus-sp.-NSJ-72		Bacteria
Streptococcus-suis	Cluster 6	Bacteria
Streptococcus-thermophilus	Cluster 7	Bacteria	HC vs PDAC (effect = 0.81)
Tannerella-forsythia		Bacteria
Veillonella-atypica		Bacteria	gut vs oral microbiome (effect = 5.03)
Veillonella-dispar		Bacteria	gut vs oral microbiome (effect = 5.27)
Veillonella-nakazawae		Bacteria	gut vs oral microbiome (effect = 4.99)
Veillonella-parvula		Bacteria	gut vs oral microbiome (effect = 5.93)
Veillonella-rodentium		Bacteria	gut vs oral microbiome (effect = 4.08)
Veillonella-sp.-S12025-13		Bacteria	gut vs oral microbiome (effect = 5.10)

[truncated: 7 more sheets: S11 Table, S12 Table, S13 Table, S14 Table, S15 Table, S16 Table, S17 Table]
